# Supplementary material for: Glibenclamide does not improve outcome following severe collagenase-induced intracerebral hemorrhage in rats
Source: PLoS One. 2021 Jun 3;16(6):e0252584. doi: 10.1371/journal.pone.0252584 (PMC8174736; doi:10.1371/journal.pone.0252584)
Supplement: S1 Dataset — (XLSX) [file pone.0252584.s001.xlsx]

## Sheet: Exp 1
Animal ID	Group	Ipsi hemisphere blood	Contra hemisphere blood	Cerebellum blood	Hematoma volume	Food intake 2 Days before	Food intake 1 Day before	Food intake day of ICH	Food intake Day after	Food intake Average	Food intake % increase	Water intake 2 Days before	Water intake 1 Day before	Water intake day of ICH	Water intake Day after	Water intake Average	Water intake % increase	Blood glucose ICH	Blood glucose Day after	Blood glucose Difference	NDS 2 Days before	NDS Day after	NDS Change	Forelimb Placing L			Forelimb Placing R			Forelimb Placing ML			Forelimb Placing MR			RGS Orbital Tightening	RGS Nose/Cheek Flattening	RGS Ear Changes	RGS Whisker Changes	RGS Average per rat
*Empty cells (0/X) are unavailable data due to spontaneous death or other exclusionary factors as noted in the manuscript.																								Baseline	ICH	Difference	Baseline	ICH	Difference	Baseline	ICH	Difference	Baseline	ICH	Difference
13161	Vehicle	72.5533	13.8529	6.29476	58.7004	33	32.4	34.41	euth	32.7	5.22936	27	43	6	euth	35	-82.8571	11.1	6.3	-4.8	1	12	11	5	8	3	3	0	-3	8	0	-8	10	2	-8	1.9	2	1.9	2	7.8
13162	Glibenclamide	90.5436	13.6964	5.73581	76.8472	26	39	33.83	euth	32.5	4.09231	49	70	4	euth	59.5	-93.2773	6.2	6.3	0.1	1	9	8	8	4	-4	9	0	-9	10	0	-10	10	0	-10	1.6	1.7	1.8	1.5	6.6
13163	Vehicle	127.572	15.45	5.77391	112.121	38	40	6.83	euth	39	-82.4872	43	55	4	euth	49	-91.8367	7.7	5.3	-2.4	0	10	10	7	3	-4	9	0	-9	10	0	-10	7	0	-7	1.66667	1.77778	1.88889	1.66667	7
13164	Glibenclamide	0	0	0	0	29	27	16	euth	28	-42.8571	30	55	4	euth	42.5	-90.5882	7.8		-7.8	0	X		10	X		10	X		4	X		7	X		X	X	X	X	X
13165	Vehicle	120.91	15.0309	22.6334	105.879	31	35	10	euth	33	-69.697	57	64	2	euth	60.5	-96.6942	6.9	6.3	-0.6	0	13	13	10	10	0	10	0	-10	10	7	-3	5	0	-5	1.9	1.6	1.8	1.33333	7.275
13166	Vehicle	63.6296	18.0512	7.04445	45.5784	31	33	13	euth	32	-59.375	54	59	5	euth	56.5	-91.1504	7.7	5.1	-2.6	0	14	14	10	1	-9	10	0	-10	9	0	-9	7	0	-7	1.88889	2	1.77778	1.85714	6.63333
13167	Vehicle	73.7377	10.9432	9.05462	62.7944	30	28	25	euth	29	-13.7931	37	38	5	euth	37.5	-86.6667	7.3	7.3	0	0	13	13	10	10	0	10	0	-10	10	9	-1	9	1	-8	1.9	2	2	1.5	7.52381
13168	Glibenclamide	65.4688	7.94915	5.10769	57.5197	32	29	12	euth	30.5	-60.6557	51	52	2	euth	51.5	-96.1165	7.4	6.8	-0.6	0	12	12	10	10	0	9	0	-9	7	2	-5	8	0	-8	1.9	2	2	1.5	7.4
13169	Glibenclamide	79.1386	9.39767	5.35085	69.7409	32	35	12	euth	33.5	-64.1791	52	57	5	euth	54.5	-90.8257	7		-7	0	X		10			9			9			10			X	X	X	X	X
13170	Glibenclamide	147.733	16.2368	6.82092	131.496	27	36	9	euth	31.5	-71.4286	42	53	5	euth	47.5	-89.4737	6.4	6.2	-0.2	0	13	13	9	7	-2	10	2	-8	9	4	-5	8	0	-8	1.8	2	1.9	1.9	7.6
13211	Vehicle	116.193	8.17932	4.95608	108.014	33	28	0	euth	30.5	-100	49	50	0	euth	49.5	-100	7.9		-7.9	0	X		10			10			10			7			X	X	X	X	X
13212	Vehicle	99.0579	13.9603	5.71745	85.0976	30	31	7	euth	30.5	-77.0492	55	59	6	euth	57	-89.4737	6.9	4.9	-2	0	10	10	10	2	-8	9	0	-9	10	1	-9	9	0	-9	1.7	2	1.9	1.88889	7.48889
13213	Glibenclamide	60.2222	12.8434	4.92009	47.3788	31	37	5	euth	34	-85.2941	53	62	5	euth	57.5	-91.3043	7.8	5.2	-2.6	1	13	12	10	10	0	9	0	-9	10	9	-1	10	9	-1	2	2	1.9	1.25	7.15
13214	Glibenclamide	107.388	15.2206	5.3262	92.1669	33	37	30	euth	35	-14.2857	46	53	5	euth	49.5	-89.899	5.5	5.7	0.2	1	10	9	10	8	-2	9	0	-9	10	1	-9	10	8	-2	0.5	1.3	0.7	1	3.5

## Sheet: Exp 2
Animal ID	Group	Stroke Size	Edema Ipsi Cortex	Edema Contra Cortex	Edema Ipsi Striatum	Edema Contra Striatum	Edema Cb	Edema Ipsi - Contra	NDS Baseline	NDS ICH	NDS Difference	Forelimb Placing L			Forelimb Placing R			Forelimb Placing ML			Forelimb Placing MR
*Empty cells (0/X) are unavailable data due to spontaneous death or other exclusionary factors as noted in the manuscript.												Baseline	ICH	Difference	Baseline	ICH	Difference	Baseline	ICH	Difference	Baseline	ICH	Difference
13215	Glibenclamide	Moderate	80.1576	79.3639	79.7787	79.1751	77.9843	0.603622	1	10	9	10	8	-2	10	0	-10	10	9	-1	10	2	-8
13216	Vehicle	Severe	79.5181	78.7221	81.1277	79.21	78.2403	1.91775	1	11	10	9	5	-4	8	0	-8	10	7	-3	10	3	-7
13217	Glibenclamide	Moderate	82.1528	80.4273	86.0825	81.9793	79.0283	4.10315	0	7	7	10	10	0	10	0	-10	10	9	-1	10	8	-2
13218	Glibenclamide	Severe	79.7145	81.982	78.8406	80.826	77.5977	-1.98538	0	X		9		-9	9		-9	10		-10	9		-9
13219	Vehicle	Severe	154.437	150.718	159.695	153.684	119.404	6.01078	0	7	7	10	9	-1	8	0	-8	10	10	0	10	6	-4
13220	Vehicle	Moderate	80.4567	79.8065	84	78.4993	77.5102	5.50072	1	13	12	10	10	0	10	10	0	10	10	0	10	3	-7
13221	Vehicle	Moderate	80.9735	79.6887	84.0173	77.1231	77.7901	6.89423	0	X		10	10	0	9	0	-9	10	8	-2	10	10	0
13222	Glibenclamide	Severe	81.5109	79.4638	82.7141	78.3831	78.1056	4.33093	0	X		10	9	-1	10	0	-10	10	2	-8	10	3	-7
13224	Glibenclamide	Moderate	81.3793	80.1414	83.6222	80.0224	77.7819	3.59974	1	8	7	10	10	0	9	0	-9	10	10	0	10	8	-2
13226	Vehicle	Moderate	80.84	79.5124	82.2917	79.0216	77.9497	3.27011	0	8	8	10	10	0	10	10	0	10	10	0	10	6	-4
13223	Vehicle	Moderate	80.5435	79.4173	83.7067	77.9553	78.1472	5.75145	1	11	10	10	10	0	10	0	-10	10	10	0	10	10	0
13228	Glibenclamide	Severe	81.2402	79.7284	84.0545	77.8807	78.0353	6.17383	1	13	12	10	9	-1	10	0	-10	10	8	-2	10	2	-8
13229	Vehicle	Severe	80.8258	79.6923	83.6114	78.8104	77.8708	4.80097	1	10	9	10	10	0	10	0	-10	10	6	-4	8	3	-5
13230	Glibenclamide	Moderate	81.3901	79.2441	83.6415	78.1369	77.951	5.50465	0	5	5	10	10	0	10	9	-1	10	10	0	10	10	0
13225	Vehicle	Moderate	79.2251	78.7899	82.2244	77.9731	76.9255	4.25132	0	10	10	10	10	0	10	0	-10	10	10	0	9	6	-3
13227	Glibenclamide	Moderate	79.1033	78.5666	82.6222	78.2857	77.5238	4.33647	0	12	12	10	6	-4	10	10	0	10	9	-1	9	1	-8
13231	Glibenclamide	Severe	81.1867	79.5131	81.7427	77.8157	78.3221	3.92704	0	9	9	10	4	-6	10	10	0	10	10	0	9	0	-9
13232	Vehicle	Severe	81.1805	80.2206	85.623	79.5824	77.9268	6.04064	X	12		10	6	-4	9	0	-9	9	8	-1	10	1	-9
13233	Glibenclamide	Severe	80.3474	79.0419	82.0717	78.6184	77.7731	3.45329	0	9	9	10	8	-2	10	0	-10	10	0	-10	9	1	-8
13234	Glibenclamide	Moderate	80.9929	80	84.2954	79.4118	78.1726	4.88365	0	10	10	10	5	-5	10	1	-9	10	10	0	10	7	-3
13235	Vehicle	Severe	80.0218	79.4809	81.2887	78.3077	78.1089	2.98103	0	14	14	10	0	-10	10	0	-10	10	0	-10	10	0	-10
13236	Vehicle	Moderate	79.7619	78.8571	82.438	76.4885	77.6438	5.94947	0	8	8	10	10	0	10	3	-7	10	10	0	9	10	1
13237	Vehicle	Severe	80.9643	79.0123	81.4908	77.4257	77.7932	4.0651	0	X		10		-10	9		-9	9		-9	10		-10
13238	Glibenclamide	Severe	81.0594	78.7636	82.4186	77.7215	77.2785	4.69709	0	8	8	10	4	-6	9	0	-9	10	10	0	10	7	-3
13314	Vehicle	Moderate	80.7839	78.8698	82.2129	78.8443	77.9867	3.36861	1	9	8	10	10	0	10	0	-10	10	10	0	10	9	-1
13315	Vehicle	Moderate	79.6809	79.6229	82.7354	78.6184	77.4162	4.117	0	10	10	9	10	1	10	0	-10	10	10	0	10	9	-1
13316	Glibenclamide	Severe	80.202	78.9167	82.7103	78.5149	77.6231	4.19543	0	11	11	10	4	-6	10	10	0	10	10	0	10	10	0
13317	Glibenclamide	Moderate	79.9052	79.273	82.9638	79.1009	76.9546	3.86298	0	8	8	10	9	-1	9	0	-9	10	10	0	10	8	-2
13318	Vehicle	Severe	80.5255	79.334	84.9155	79.1024	77.7184	5.81309	0	9	9	10	10	0	9	0	-9	10	10	0	10	6	-4
13319	Glibenclamide	Moderate	80.1339	79.7921	85.0851	79.1386	77.529	5.94646	1	6	5	9	4	-5	10	0	-10	10	8	-2	10	7	-3
13320	Vehicle	Severe	81.7757	80.2632	85.4392	79.5964	78.0234	5.84282	0	8	8	10	10	0	10	0	-10	10	10	0	10	5	-5
13321	Glibenclamide	Moderate	79.9123	78.9292	83.4808	77.167	77.638	6.31381	0	8	8	10	9	-1	10	0	-10	10	10	0	10	6	-4
13311	Glibenclamide	Severe	79.4896	79.4959	83.22	78.6908	77.961	4.52915	0	10	10	10	8	-2	9	0	-9	10	8	-2	10	2	-8
13312	Glibenclamide	Severe	80	78.8721	80.5461	80.3014	78.0088	0.244676	0	1	1	10	10	0	10	10	0	10	10	0	10	10	0
13313	Glibenclamide	Moderate	83.4043	79.1489	85.7303	77867	78.0802	-77781.3	1	7	6	10	10	0	10	0	-10	10	10	0	10	5	-5
13322	Vehicle	Moderate	80.7018	79.5796	84.1176	78.7879	78.1217	5.32977	0	10	10	10	10	0	10	0	-10	10	10	0	10	3	-7
13323	Vehicle	Moderate	80.2937	79.0824	82.968	78.6087	77.9553	4.35926	1	13	12	10	0	-10	10	0	-10	10	2	-8	10	0	-10
13324	Vehicle	Severe	81.0765	80.245	81.6574	79.4577	78.8806	2.19967	0	X		10		-10	10		-10	10		-10	8		-8
13327	Glibenclamide	Severe	80.1771	80.1365	83.8946	79.9242	78.3124	3.97034	0	11	11	10	6	-4	10	0	-10	10	1	-9	10	1	-9
13328	Vehicle	Severe	80.2939	78.7133	82.8261	79.9479	77.843	2.87817	2	9	7	9	8	-1	10	0	-10	10	2	-8	10	0	-10

## Sheet: Exp 2 ICPMS
							0.161		0.018		9.91		1.011		0.00176		0.00701		1e-05		0.00034		0.00018		0.00032		1e-05
							ppm		ppm		ppm		ppm		ppm		ppm		ppm		ppm		ppm		ppm		ppm
Animal ID	Group	ROI	Wet Weight	Dry Weight	Tin Foil	Nitric Acid	Na		Mg		P		K		Ca		Fe		Mn		Cu		Zn		Se		Gd			Dry Weight + foil	Wet Weight + foil
13320	VEH-S	Ipsi Striatum	0.1284	0.0234	0.0377	0.002	182.067	672.793	5.08359	18.7854	66.7184	246.545	128.366	474.352	9.30492	34.3845	2.70686	10.0027	0.00729469	0.0269561	0.054495	0.201376	0.200983	0.742694	0.00374314	0.013832	0.0687304	0.25398		0.0611	0.1661
		Contra Striatum	0.1292	0.0255	0.0324	0.002	113.771	354.392	7.79086	24.2682	136.57	425.41	200.407	624.258	3.5897	11.1817	1.36296	4.24555	0.0146713	0.0457004	0.107728	0.335568	0.37794	1.17727	0.00396052	0.0123368	0.0228903	0.0713024		0.0579	0.1616
13235	VEH-S	Ipsi Striatum	0.0916	0.0183	0.0385	0.002	267.996	1615.14	10.1126	60.9464	152.764	920.668	190.286	1146.81	13.9701	84.1944	19.3314	116.506	0.0186265	0.112258	0.156263	0.941759	0.651113	3.9241	0.0115789	0.0697835	0.0838314	0.505231		0.0568	0.1301
		Contra Striatum	0.1233	0.0253	0.0367	0.002	144.926	458.557	10.8772	34.4164	199.2	630.287	271.093	857.761	4.10031	12.9737	2.04849	6.4816	0.0197533	0.0625012	0.119954	0.379546	0.487948	1.54391	0.00574634	0.0181819	0.0812388	0.257047		0.062	0.16
13232	VEH-S	Ipsi Striatum	0.1169	0.022	0.0552	0.002	143.546	599.691	7.54468	31.5193	26.0041	108.637	61.2474	255.873	12.5059	52.2456	6.63095	27.702	0.00536272	0.0224038	0.147604	0.616643	0.230261	0.96196	0.00474888	0.0198393	0.412595	1.72369		0.0772	0.1721
		Contra Striatum	0.1269	0.0251	0.0582	0.002	97.5991	313.722	9.83676	31.6192	157.181	505.241	231.967	745.634	5.55504	17.8561	1.37877	4.43192	0.0132913	0.0427235	0.332164	1.06771	0.509655	1.63823	0.00439713	0.0141341	0.211819	0.68087		0.0833	0.1851
13229	VEH-S	Ipsi Striatum	0.1429	0.0274	0.0453	0.002	115.455	311.781	6.14281	16.5884	41.6983	112.605	85.2943	230.334	64.4698	174.098	5.43712	14.6827	0.0126769	0.0342334	0.170951	0.461646	2.07507	5.60365	0.00529289	0.0142932	0.394761	1.06604		0.0727	0.1882
		Contra Striatum	0.13	0.0264	0.0458	0.002	41.5942	120.935	5.63914	16.3957	86.463	251.39	126.321	367.275	5.02629	14.6139	0.918119	2.66942	0.00882754	0.0256659	0.170938	0.496999	0.244074	0.709641	0.00238331	0.00692944	0.0155838	0.0453096		0.0722	0.1758
13216	VEH-S	Ipsi Striatum	0.0996	0.0204	0.0673	0.002	121.57	590.207	7.38684	35.8621	97.9175	475.376	142.75	693.033	10.7567	52.2222	3.02245	14.6736	0.0102189	0.0496114	0.796565	3.86722	0.525878	2.55307	0.00368289	0.0178799	0.284873	1.38302		0.0877	0.1669
		Contra Striatum	0.1612	0.0343	0.0545	0.002	136.288	235.66	10.0764	17.4233	76.8726	132.922	157.405	272.173	5.49816	9.50701	1.40983	2.43777	0.0093259	0.0161257	0.165501	0.286172	0.237674	0.410968	0.002369	0.0040963	0.120327	0.208061		0.0888	0.2157
13311	GLC-S	Ipsi Striatum	0.1058	0.0217	0.0341	0.002	142.069	609.955	3.88155	16.6649	34.2885	147.213	75.4404	323.893	5.80034	24.9029	4.8769	20.9383	0.00689722	0.0296122	0.0501119	0.215148	0.163029	0.69994	0.0035897	0.0154119	0.256517	1.10132		0.0558	0.1399
		Contra Striatum	0.1468	0.0301	0.032	0.002	131.084	293.72	6.95157	15.5764	112.879	252.929	183.461	411.081	2.70144	6.05312	1.23107	2.75846	0.0102377	0.0229397	0.102108	0.228795	0.305396	0.684301	0.00315892	0.00707821	0.178009	0.398866		0.0621	0.1788
13316	GLC-S	Ipsi Striatum	0.1485	0.0294	0.0359	0.002	155.042	364.018	4.45126	10.451	34.533	81.0789	95.1505	223.401	6.63963	15.589	5.54833	13.0267	0.00659022	0.0154729	0.051134	0.120056	0.201911	0.47406	0.00412944	0.00969536	0.230584	0.54138		0.0653	0.1844
		Contra Striatum	0.12	0.0253	0.0252	0.002	131.582	416.338	9.39226	29.7179	155.573	492.246	227.384	719.462	4.03303	12.7609	2.10357	6.65587	0.0196018	0.0620218	0.107259	0.339377	0.413104	1.3071	0.00447306	0.0141531	0.277904	0.879311		0.0505	0.1452
13238	GLC-S	Ipsi Striatum	0.1246	0.0236	0.0452	0.002	180.876	657.177	4.46634	16.2275	38.2559	138.995	62.4003	226.719	7.14015	25.9423	11.042	40.1187	0.00658821	0.0239369	0.0571964	0.207811	0.229934	0.835417	0.00602469	0.0218895	0.235762	0.856592		0.0688	0.1698
		Contra Striatum	0.1375	0.0292	0.0343	0.002	111.428	265.187	7.6506	18.2077	123.975	295.048	199.851	475.626	3.01996	7.1872	1.62743	3.87312	0.012827	0.030527	0.0974153	0.231839	0.35391	0.842272	0.00385652	0.00917813	0.178996	0.425993		0.0635	0.1718
13233	GLC-S	Ipsi Striatum	0.0921	0.0181	0.041	0.002	102.289	630.108	8.8238	54.3552	86.7315	534.272	144.562	890.51	17.5879	108.343	3.6044	22.2034	0.0147664	0.0909619	0.136692	0.84203	0.962023	5.92613	0.00497361	0.0306378	0.0440869	0.271578		0.0591	0.1331
		Contra Striatum	0.0668	0.014	0.0435	0.002	132.608	1362.61	14.6193	150.22	247.285	2540.98	331.764	3409.04	6.74032	69.2602	2.65134	27.2439	0.0252339	0.259291	0.275822	2.83421	0.68294	7.01756	0.00704619	0.0724032	0.0530976	0.545605		0.0575	0.1103
13228	GLC-S	Ipsi Striatum	0.1919	0.036	0.038	0.002	171.339	269.171	4.26067	6.69347	30.2913	47.5872	77.645	121.979	11.367	17.8574	10.0462	15.7825	0.0060533	0.00950965	0.111283	0.174825	0.246766	0.387667	0.00557727	0.00876181	0.20794	0.326672		0.074	0.2299
		Contra Striatum	0.2062	0.0418	0.0478	0.002	128.858	150.582	11.5532	13.5009	188.462	220.233	275.676	322.151	5.62032	6.56783	1.64713	1.92482	0.0152683	0.0178423	0.154639	0.180709	0.494368	0.577711	0.00455218	0.00531961	0.163145	0.190649		0.0896	0.254
13321	GLC-M	Ipsi Striatum	0.1369	0.0275	0.0434	0.002	132.659	355.657	6.53881	17.5305	<dl	#VALUE!	43.0112	115.313	7.90454	21.192	9.62235	25.7975	0.00608604	0.0163166	0.0592937	0.158966	0.198341	0.53175	0.00497532	0.0133388	0.191017	0.512115		0.0709	0.1803
		Contra Striatum	0.1158	0.0244	0.0328	0.002	105.193	357.688	13.6634	46.4595	164.801	560.372	236.079	802.737	3.54793	12.064	1.40161	4.76588	0.0158915	0.0540358	0.143752	0.488799	0.493344	1.67751	0.00437439	0.0148742	0.17671	0.600868		0.0572	0.1486
13319	GLC-M	Ipsi Striatum	0.1344	0.0267	0.0327	0.002	150.847	428.847	6.89461	19.6009	23.7495	67.5182	94.6708	269.143	7.12232	20.2483	3.73989	10.6323	0.0054228	0.0154167	0.0552902	0.157186	0.143702	0.408536	0.002653	0.00754232	0.271835	0.772809		0.0594	0.1671
		Contra Striatum	0.1539	0.0311	0.0285	0.002	92.9349	195.159	9.91553	20.8222	99.1449	208.2	158.686	333.234	2.77633	5.83018	1.02288	2.14801	0.0111876	0.0234935	0.0840576	0.176517	0.273299	0.573917	0.00278549	0.00584941	0.135301	0.284127		0.0596	0.1824
13313	GLC-M	Ipsi Striatum	0.141	0.0234	0.0427	0.002	147.623	545.512	6.63849	24.5312	28.9239	106.883	68.4206	252.835	6.95632	25.7057	3.24715	11.9992	0.00624622	0.0230817	0.0544265	0.201123	0.168201	0.621552	0.00298412	0.0110272	0.216189	0.798885		0.0661	0.1837
		Contra Striatum	0.1645	0.0343	0.0228	0.002	92.3182	159.63	11.583	20.0285	107.757	186.326	183.365	317.061	2.72431	4.71067	1.14342	1.97712	0.0123104	0.0212863	0.100845	0.174374	0.297902	0.515111	0.00282554	0.00488571	0.139054	0.240443		0.0571	0.1873
13234	GLC-M	Ipsi Striatum	0.141	0.0268	0.0279	0.002	192.012	541.84	8.21277	23.1756	43.0525	121.49	68.4058	193.034	10.401	29.3505	9.45456	26.6798	0.00811818	0.0229087	0.0775711	0.218898	0.265238	0.748475	0.00648759	0.0183073	0.212338	0.599195		0.0547	0.1689
		Contra Striatum	0.153	0.0306	0.0336	0.002	150.166	325.652	15.3588	33.3072	191.609	415.526	271.222	588.175	4.27999	9.28163	1.87731	4.07116	0.0178452	0.0386994	0.12865	0.278991	0.46322	1.00454	0.0050396	0.0109289	0.264303	0.57317		0.0642	0.1866
13217	GLC-M	Ipsi Striatum	0.144	0.0257	0.0631	0.002	123.021	377.3	7.70885	23.6428	12.2797	37.6615	46.2587	141.874	11.7981	36.1844	5.3697	16.4687	0.00371205	0.0113847	0.191192	0.586379	0.161884	0.496491	0.00352729	0.0108181	0.244275	0.749184		0.0888	0.2071
		Contra Striatum	0.1732	0.0339	0.0702	0.002	111.11	196.645	11.6798	20.6712	76.8209	135.959	193.794	342.981	6.75302	11.9517	1.14578	2.02783	0.010837	0.0191797	0.207081	0.366497	0.444333	0.786391	0.00293634	0.00519681	0.179763	0.318148		0.1041	0.2434
13322	VEH-M	Ipsi Striatum	0.1425	0.0275	0.0399	0.002	146.871	393.759	7.56805	20.2899	18.1251	48.5931	59.7874	160.289	7.68042	20.5911	6.61944	17.7467	0.00553994	0.0148525	0.0693935	0.186043	0.191257	0.512759	0.00464417	0.012451	0.209472	0.561592		0.0674	0.1824
		Contra Striatum	0.1665	0.034	0.0329	0.002	86.6932	152.538	9.46905	16.6609	95.5227	168.074	150.463	264.742	2.97975	5.24291	1.56808	2.75906	0.0144505	0.025426	0.155227	0.273125	0.341577	0.60101	0.00347198	0.006109	0.150461	0.264738		0.0669	0.1994
13315	VEH-M	Ipsi Striatum	0.094	0.0191	0.0269	0.002	146.706	811.968	6.88896	38.1281	38.3873	212.461	70.7209	391.416	7.90355	43.7435	6.05527	33.5139	0.00694252	0.0384245	0.069655	0.385517	0.223082	1.23468	0.00451582	0.0249935	0.253217	1.40147		0.046	0.1209
		Contra Striatum	0.1379	0.0281	0.0244	0.002	77.6012	199.317	9.89027	25.403	101.995	261.972	151.299	388.608	3.28276	8.43171	1.2634	3.24502	0.0113025	0.0290303	0.0885105	0.227338	0.305748	0.785308	0.00324513	0.00833506	0.158394	0.406832		0.0525	0.1623
13236	VEH-M	Ipsi Striatum	0.1596	0.0323	0.0343	0.002	229.45	446.961	8.77978	17.1028	34.9604	68.1019	135.212	263.389	7.96756	15.5206	9.73896	18.9712	0.00890504	0.0173468	0.0813641	0.158495	0.287936	0.560891	0.00619493	0.0120676	0.198152	0.385995		0.0666	0.1939
		Contra Striatum	0.0875	0.0185	0.038	0.002	81.3831	479.976	10.0742	59.415	108.316	638.821	174.952	1031.82	2.67539	15.7788	2.00328	11.8148	0.0139503	0.0822749	0.0894387	0.527486	0.311976	1.83995	0.00336226	0.0198297	0.0868894	0.512451		0.0565	0.1255
13226	VEH-M	Ipsi Striatum	0.25	0.0479	0.0948	0.002	210.128	187.552	17.4634	15.5871	184.361	164.554	262.823	234.585	40.5046	36.1528	6.2035	5.537	0.024121	0.0215294	0.40235	0.359122	1.64812	1.47104	0.0122643	0.0109466	0.791202	0.706196		0.1427	0.3448
		Contra Striatum	0.2748	0.0563	0.0728	0.002	112.993	73.3028	18.2367	11.8309	161.847	104.996	256.872	166.643	7.85298	5.09453	1.61626	1.04853	0.021992	0.014267	0.272456	0.176752	0.707492	0.458977	0.00571576	0.00370803	0.320886	0.208171		0.1291	0.3476
13220	VEH-M	Ipsi Striatum	0.1489	0.0291	0.1483	0.002	21.6118	51.7855	5.8959	14.1276	<DL	#VALUE!	17.1439	41.0797	8.70215	20.8518	0.698641	1.67406	0.00167713	0.00401869	0.191205	0.45816	0.095001	0.227638	<DL	#VALUE!	0.00610198	0.0146214		0.1774	0.2972
		Contra Striatum	0.155	0.0313	0.13	0.002	59.4133	123.188	16.3372	33.8737	85.2247	176.706	136.836	283.717	29.0878	60.3109	1.07078	2.22016	0.0116419	0.0241385	0.640623	1.32828	0.343818	0.712876	0.00291047	0.00603461	0.0887453	0.184006		0.1613	0.285
	Note: for Na, Mg, P, K 1000x dilution. All others 10x dilution. Detection limits are scaled for dilution (DL = IDL x diltion factor )

## Sheet: Exp 3
Animal ID	Group	Fake ID	NDS Baseline	NDS ICH	NDS Difference	Forelimb Placing L			Forelimb Placing R			Forelimb Placing ML			Forelimb Placing MR			Normal (contralateral) Hemishere				"Injured" (ipsilateral) Hemisphere Injury Volume
*Empty cells (0/X) are unavailable data due to spontaneous death or other exclusionary factors as noted in the manuscript.						Baseline	ICH	Difference	Baseline	ICH	Difference	Baseline	ICH	Difference	Baseline	ICH	Difference	Total Area	Ventricle	Injury	Tissue remaining	Total Area	Ventricle	Injury	Tissue remaining
13309	Glib	8	0	10	10	10	4	-6	10	0	-10	10	7	-3	10	1	-9	178.855	178.855	178.855	178.855	219.752	2.0916	57.9816	159.679
13310	Glib	6	X	X		10			10			10			10			154.491	4.8922	0	149.599	199.034	1.0414	70.4306	127.562
13325	Veh	15	0	10	10	10	10	0	10	0	-10	10	10	0	10	10	0	154.673	3.4868	0	151.186	187.635	1.5646	34.853	151.218
13326	Glib	4	X	X		10			10			10			10			166.426	1.9828	0	164.443	198.795	1.5072	65.0778	132.21
13329	Veh	9	0	X		10			10			10			10			172.072	1.5796	0	170.493	221.31	0.4768	63.6446	157.188
13330	Veh	3	0	6	6	10	4	-6	10	0	-10	10	0	-10	10	0	-10	169.06	3.1572	0	165.903	217.879	2.1394	79.3946	136.345
13331	Veh	14	1	10	9	9	8	-1	10	10	0	10	1	-9	10	0	-10	180.928	1.9912	0	178.936	216.15	0.7038	70.0908	145.355
13332	Veh	2	0	10	10	9	10	1	10	0	-10	10	8	-2	10	0	-10	163.692	2.0608	0	161.632	231.371	2.1168	77.7632	151.491
13333	Veh	10	0	14	14	10	7	-3	10	0	-10	10	6	-4	10	1	-9	159.862	2.1146	0	157.747	223.739	1.3224	82.4454	139.971
13334	Veh	17	0	7	7	10	10	0	9	0	-9	10	7	-3	10	7	-3	229.073	3.4252	0	225.648	295.208	1.5692	117.133	176.506
13335	Glib	18	0	7	7	10	10	0	10	0	-10	10	10	0	10	10	0	173.725	3.7032	0	170.022	193.725	1.8038	28.3988	163.522
13336	Glib	12	0	10	10	10	0	-10	10	0	-10	10	0	-10	10	0	-10	241.394	3.6304	0	237.764	313.236	2.8534	129.63	180.752
13337	Glib	13	1	11	10	10	10	0	10	0	-10	10	1	-9	10	1	-9	189.49	2.4618	0	187.028	261.129	1.5422	92.3882	167.199
13338	Glib	11	0	9	9	10	10	0	10	0	-10	10	8	-2	10	5	-5	215.234	3.2194	0	212.014	298.096	1.8252	106.364	189.906
13339	Veh	1	0	11	11	10	0	-10	10	0	-10	10	8	-2	10	1	-9	168.539	2.0582	0	166.481	240.526	2.6908	77.499	160.336
13340	Glib	5	0	9	9	10	10	0	10	0	-10	10	10	0	10	3	-7	192.097	3.0822	0	189.015	259.277	2.8674	87.1946	169.215
13341	Glib	7	0	6	6	10	10	0	10	0	-10	10	10	0	10	7	-3	192.205	1.7932	0	190.411	225.101	2.6958	30.6582	191.747
13342	Veh	16	0	9	9	10	10	0	10	0	-10	10	5	-5	10	6	-4	191.583	2.506	0	189.077	262.975	11.6766	78.2114	173.087

## Sheet: Exp 4
Animal ID	Group	Edema Ipsi Cortex	Edema Contra Cortex	Edema Ipsi Striatum	Edema Contra Striatum	Edema Cb	NDS			Forelimb Placing L			Forelimb Placing R			Forelimb Placing ML			Forelimb Placing MR
*Empty cells (0/X) are unavailable data due to spontaneous death or other exclusionary factors as noted in the manuscript.							Baseline	24 h	72 h	Baseline	24 h	72 h	Baseline	24 h	72 h	Baseline	24 h	72 h	Baseline	24 h	72 h
13662	Glibenclamide	81.072	79.9467	79.2494	80.7939	77.6831	0	9	10	10			10			10			10
13663	Vehicle	80.4106	79.3394	83.3835	79.2976	77.551	0	12	8	10	4	10	10	0	0	10	1	10	10	0	0
13664	Vehicle	83.1143	79.7814	86.6503	78.7267	77.6827	0			10	3	5	10	0	0	10	0	10	10	0	6
13665	Vehicle	81.934	79.6199	81.3514	78.6382	78.0415	1			10			10			10			10
13666	Glibenclamide	* SD due to apparent isoflurane overdose					1	8	8	10			8			10			10
13667	Glibenclamide	80.8411	79.6941	82.6781	78.4226	77.8557	0	12	10	10	4	3	10	0	1	10	7	10	10	0	6
13668	Glibenclamide	82.3562	79.3788	85.809	79.0257	77.8133	0			10	7	10	10	0	0	10	1	4	10	0	9
13669	Vehicle	81.3452	79.9723	82.0608	80.0633	78.7012	0			10			10			9			10
13674	Not assigned	* SD due to apparent isoflurane overdose					N/A	9	8	9			10			10			10
13675	Glibenclamide	82.5119	79.836	87.92	80.2083	78.0295	*Set as 1	1	3	* Set as 9	8	6	* Set as 9	0	0	* Set as 9	3	10	* Set as 9	1	8
13670	Vehicle	80.7462	67.5388	90.267	79.3939	77.6407	0	10	7	9	8	10	10	6	10	10	10	10	10	6	10
13671	Vehicle	82.9268	79.0504	87.5524	79.1803	77.6026	0	4	5	10	8	9	10	0	1	10	0	10	10	0	6
13672	Glibenclamide	79.442	78.3654	80.7302	75.8523	77.1202	0	10	8	10	10	5	10	0	4	9	10	10	10	8	8
13673	Vehicle	82.9004	79.5517	85.9398	77.6688	77.793	0	13		10	7	10	10	0	0	10	9	9	10	2	9
13676	Vehicle	82.4437	80.1181	85.2649	79.6667	77.5994	0			10	6		10	0		10	0		10	0
13677	Glibenclamide	81.5453	80.2799	79.4681	78.4764	78.651	0	8	6	10			10			10			10
13678	Glibenclamide	82.5928	79.8913	87.046	79.3303	77.6801	0			10	0	10	10	0	0	10	4	10	10	1	10
13679	Vehicle	80.6242	80.1373	81.4247	79.3829	77.8855	1	10	7	10			10			10			10
13680	Vehicle	81.886	79.033	86.8439	79.1411	77.6373	0	7		10	0	1	10	0	0	10	0	10	10	1	6
13681	Glibenclamide	82.5408	80.2175	83.8223	81.9549	78.4491	1	6	10	10	0		10	0		10	0		10	0
13682	Glibenclamide	81.3697	78.8958	84.4262	79.2411	77.571	0			9	8	0	10	0	0	10	10	10	10	6	9
13683	Glibenclamide	81.4621	80.2347	79.3478	78.8347	78.6404	0			10			10			10			10
13684	Glibenclamide	81.4035	79.8892	80.6025	80.8365	78.1599	0			10			10			10			10
13685	Vehicle	80.9119	79.9273	80.1812	78.912	78.4227	0			10			10			10			10

## Sheet: Stereological Blinding
Animal ID	Fake ID	Group
13309	8	Glib
13310	6	Glib
13325	15	Veh
13326	4	Glib
13329	9	Veh
13330	3	Veh
13331	14	Veh
13332	2	Veh
13333	10	Veh
13334	17	Veh
13335	18	Glib
13336	12	Glib
13337	13	Glib
13338	11	Glib
13339	1	Veh
13340	5	Glib
13341	7	Glib
13342	16	Veh
*Note, I data followed by "I" (e.g., 1-I) refer to the ipsilateral hemisphere (to the bleed) and "C" (e.g., 1-C) refer to the contralateral hemisphere.

## Sheet: Exp 3 S1 Cell Volume
*Rays refer to stereological calipers used to denote cell volume. For more details, refer to our manuscript and relevant citations.
*Animal IDs corresponding to each ID # are available in sheet 5 "Stereological blinding", and are consistent for all cell volume and count measurements in experiment 3.
ID #	Ray 1	Ray 2	Ray 3	Ray 4	Mean Radius	Volume	Average Cell Volume		ID #	Ray 1	Ray 2	Ray 3	Ray 4	Mean Radius	Volume	Average Cell Volume		ID #	Ray 1	Ray 2	Ray 3	Ray 4	Mean Radius	Volume	Average Cell Volume
1-1I	4.743	4.162	5.863	5.843	144.954	607.183	937.772		1-2I	5.914	5.361	5.023	6.957	206.093	863.28	681.617		1-3I	7.387	4.71	3.309	5.949	188.587	789.953	765.189
	7.434	7.312	5.93	4.612	277.1	1160.72				4.567	2.774	3.967	8.906	221.357	927.217				6.062	4.936	7.754	5.1	235.471	986.338
	8.559	5.193	3.081	4.561	222.793	933.232				4.875	5.133	3.325	2.246	74.7975	313.311				6.13	1.888	4.041	7.068	164.039	687.127
	4.294	5.017	5.39	8.498	243.934	1021.79				4.875	5.781	3.421	4.221	106.075	444.326				3.779	3.421	6.752	4.905	129.958	544.369
	5.233	2.625	5.39	8.455	230.601	965.939				3.098	5.25	7.192	6.501	205.298	859.952				3.779	6.667	7.312	3.421	195.321	818.158
ID #	Ray 1	Ray 2	Ray 3	Ray 4	Mean Radius	Volume	Average Cell Volume		ID #	Ray 1	Ray 2	Ray 3	Ray 4	Mean Radius	Volume	Average Cell Volume		ID #	Ray 1	Ray 2	Ray 3	Ray 4	Mean Radius	Volume	Average Cell Volume
1-1C	4.567	5.986	3.551	5.763	136.482	571.692	1315.56		1-2C	4.032	5.57	6.355	5.01	155.19	650.06	1843.02		1-3C	7.641	7.985	8.941	10.834	735.412	3080.49	1967.43
	4.688	5.516	7.694	4.564	205.349	860.164				3.937	7.876	11.063	6.13	533.482	2234.65				4.233	8.239	5.706	7.455	308.806	1293.53
	7.889	9.237	8.275	6.085	517.762	2168.8				5.492	8.443	7.607	4.71	328.045	1374.11				5.01	6.752	8.364	3.309	263.73	1104.71
	4.688	8.547	8.411	5.064	363.074	1520.84				7.53	8.654	7.941	7.784	511.866	2144.1				5.193	9.842	10.501	5.814	611.967	2563.4
	8.083	6.729	7.573	4.981	347.67	1456.32				3.081	4.233	12.91	7.54	671.36	2812.19				6.729	7.293	8.387	7.557	428.527	1795.01
ID #	Ray 1	Ray 2	Ray 3	Ray 4	Mean Radius	Volume	Average Cell Volume		ID #	Ray 1	Ray 2	Ray 3	Ray 4	Mean Radius	Volume	Average Cell Volume		ID #	Ray 1	Ray 2	Ray 3	Ray 4	Mean Radius	Volume	Average Cell Volume
2-1I	4.584	6.38	6.396	4.743	181.092	758.558	1097.07		2-2I	7.434	9.237	7.784	6.588	489.131	2048.87	1047.39		2-3I	7.103	6.902	6.053	4.044	243.767	1021.09	773.967
	4.688	4.795	8.325	6.964	281.995	1181.22				4.612	2.746	8.769	7.163	290.156	1215.4				4.838	3.993	4.936	4.484	96.8304	405.602
	3.098	5.644	3	3.325	68.3204	286.18				5.133	5.017	6.096	4.567	145.828	610.844				3.806	3.884	6.39	5.516	135.618	568.076
	6.273	8.559	7.985	9.168	538.391	2255.21				4.981	6.045	8.007	4.46	236.635	991.213				6.754	5.324	5.37	5.29	190.473	797.852
	5.61	4.838	7.031	6.851	239.734	1004.19				4.205	3.806	4.162	5.341	88.4848	370.644				2.774	3.551	8.549	6.964	257.166	1077.22
ID #	Ray 1	Ray 2	Ray 3	Ray 4	Mean Radius	Volume	Average Cell Volume		ID #	Ray 1	Ray 2	Ray 3	Ray 4	Mean Radius	Volume	Average Cell Volume		ID #	Ray 1	Ray 2	Ray 3	Ray 4	Mean Radius	Volume	Average Cell Volume
2-1C	4.584	4.233	7.557	9.105	339.638	1422.67	1469.44		2-2C	6.676	6.729	9.465	7.649	474.421	1987.25	1161.78		2-3C	5.265	5.863	6.386	6.775	229.723	962.26	764.801
	7.985	4.851	6.451	10.729	531.693	2227.15				4.811	7.068	7.33	4.111	231.939	971.545				6.501	8.103	2.871	4.518	230.668	966.219
	5.843	8.034	4.811	8.026	336.6	1409.95				3.677	4.677	6.486	5.817	155.427	651.051				5.017	3.325	4.584	8.242	204.812	857.913
	6.752	5.949	5.1	7.212	256.532	1074.56				5.598	6.396	6.754	7.838	306.674	1284.59				3.993	5.1	6.876	5.193	165.362	692.668
	5.617	5.626	8.078	6.509	289.546	1212.85				6.63	4.481	6.729	5.72	218.311	914.459				2.605	4.162	5.233	4.584	82.3497	344.945
ID #	Ray 1	Ray 2	Ray 3	Ray 4	Mean Radius	Volume	Average Cell Volume		ID #	Ray 1	Ray 2	Ray 3	Ray 4	Mean Radius	Volume	Average Cell Volume		ID #	Ray 1	Ray 2	Ray 3	Ray 4	Mean Radius	Volume	Average Cell Volume
3-1I	6.162	4.006	3.656	5.1	119.945	502.424	823.202		3-2I	4.357	6.096	5.589	7.694	234.824	983.628	594.602		3-3I	5.817	4.481	2.871	4.006	93.6903	392.449	484.558
	7.455	3.581	3.897	8.275	271.516	1137.33				4.221	4.13	5.457	5.72	123.826	518.679				4.339	3.421	4.333	3	57.5196	240.938
	4.652	5.921	5.905	3.993	144.455	605.092				6.501	3.201	5.341	5.93	167.109	699.986				2.509	1.803	6.38	7.031	157.232	658.611
	5.051	4.193	6.162	5.39	148.286	621.141				3.193	4.342	6.531	2.462	101.977	427.162				3.656	3.884	5.017	4.688	84.1921	352.663
	3.779	6.775	8.213	6.501	298.423	1250.03				3.937	5.863	2.509	3.677	82.0178	343.555				7.248	4.915	4.387	5.419	185.765	778.129
ID #	Ray 1	Ray 2	Ray 3	Ray 4	Mean Radius	Volume	Average Cell Volume		ID #	Ray 1	Ray 2	Ray 3	Ray 4	Mean Radius	Volume	Average Cell Volume		ID #	Ray 1	Ray 2	Ray 3	Ray 4	Mean Radius	Volume	Average Cell Volume
3-1C	5.133	3.847	3.624	6.889	141.678	593.459	930.715		3-2C	3.765	4.688	5.598	7.882	205.376	860.277	1018.2		3-3C	3.884	4.841	6.396	4.787	135.848	569.037	903.095
	4.387	5.644	6.386	3.581	142.642	597.497				6.525	4.111	3.847	6.281	163.002	682.781				7.455	6.889	3.649	5.781	245.764	1029.45
	5.123	6.422	6.451	4.923	196.771	824.233				7.085	2.519	2.974	6.775	177.228	742.371				5.826	4.621	5.617	5.017	149.981	628.237
	6.676	5.163	7.661	9.589	441.625	1849.87				3.421	7.709	8.787	7.864	415.74	1741.45				4.333	2.419	8.14	6.844	238.859	1000.53
	4.333	2.397	7.649	5.947	188.243	788.51				6.649	5.265	3.537	8.103	254.044	1064.14				6.737	6.225	6.614	7.33	307.54	1288.22
ID #	Ray 1	Ray 2	Ray 3	Ray 4	Mean Radius	Volume	Average Cell Volume		ID #	Ray 1	Ray 2	Ray 3	Ray 4	Mean Radius	Volume	Average Cell Volume		ID #	Ray 1	Ray 2	Ray 3	Ray 4	Mean Radius	Volume	Average Cell Volume
4-1I	6.936	6.13	6.979	2.625	230.509	965.552	1328.23		4-2I	3.54	5.193	8.344	4.838	219.643	920.037	815.956		4-3I	6.977	5.742	3.806	4.795	173.582	727.097	1450.69
	7.648	8.063	8.678	10.404	687.805	2881.07				6.196	4.481	6.501	4.111	168.018	703.792				6.846	6.13	3.765	4.765	178.191	746.404
	3.877	3.356	5.233	8.906	236.443	990.409				4.564	5.478	4.261	6.204	143.902	602.775				3.54	4.978	8.553	10.377	477.705	2001.01
	3.265	6.58	7.789	6.085	254.388	1065.58				9.271	5.01	3.201	4.978	269.691	1129.68				6.322	4.981	6.531	9.773	397.066	1663.23
	6.308	4.111	2.6	7.161	176.317	738.556				4.968	5.492	6.501	5.038	172.722	723.497				6.281	10.556	8.103	4.006	505.089	2115.71
ID #	Ray 1	Ray 2	Ray 3	Ray 4	Mean Radius	Volume	Average Cell Volume		ID #	Ray 1	Ray 2	Ray 3	Ray 4	Mean Radius	Volume	Average Cell Volume		ID #	Ray 1	Ray 2	Ray 3	Ray 4	Mean Radius	Volume	Average Cell Volume
4-1C	3.325	3.131	5.549	9.225	255.842	1071.67	945.316		4-2C	7.07	4.936	6.618	9.831	428.415	1794.54	1361.07		4-3C	4.258	4.449	8.325	7.207	279.142	1169.27	1308.6
	7.085	7.517	2.246	6.062	253.623	1062.37				4.095	10.65	6.002	5.681	419.046	1755.29				5.282	5.133	5.681	11.412	488.046	2044.32
	6.045	7.641	3.356	7.661	288.611	1208.93				6.649	9.237	5.492	6.223	372.177	1558.97				3.993	5.61	6.531	7.141	220.736	924.616
	5.193	5.211	4.936	5.341	138.541	580.318				7.201	3.9	4.294	6.531	197.618	827.778				5.201	7.441	8.633	5.87	349.589	1464.35
	3.429	3.225	7.557	6.396	191.77	803.284				5.681	6.158	6.451	5.245	207.404	868.771				3.115	7.829	6.857	4.032	224.511	940.43
ID #	Ray 1	Ray 2	Ray 3	Ray 4	Mean Radius	Volume	Average Cell Volume		ID #	Ray 1	Ray 2	Ray 3	Ray 4	Mean Radius	Volume	Average Cell Volume		ID #	Ray 1	Ray 2	Ray 3	Ray 4	Mean Radius	Volume	Average Cell Volume
5-1I	9.796	6.738	5.817	6.509	429.637	1799.66	1266.61		5-2I	5.742	6.085	5.742	4.46	173.165	725.353	720.608		5-3I	4.915	7.581	6.846	5.193	253.83	1063.24	897.781
	6.846	5.843	3.761	6.141	201.282	843.129				7.889	6.204	4.233	5.921	253.3	1061.02				4.46	2.965	5.969	8.261	222.804	933.28
	4.787	1.26	3.723	5.949	93.4596	391.483				4.13	6.491	6.196	2.907	151.591	634.983				4.561	4.333	5.863	6.045	149.667	626.924
	1.714	4.584	9.482	4.968	269.121	1127.29				6.564	4.688	3.904	5.814	160.469	672.172				5.37	5.193	4.105	8.381	238.19	997.728
	6.842	10.407	8.302	3.779	518.4	2171.47				5.589	3.677	4.428	5.598	121.636	509.51				5.023	3.806	6.501	7.192	207.156	867.731
ID #	Ray 1	Ray 2	Ray 3	Ray 4	Mean Radius	Volume	Average Cell Volume		ID #	Ray 1	Ray 2	Ray 3	Ray 4	Mean Radius	Volume	Average Cell Volume		ID #	Ray 1	Ray 2	Ray 3	Ray 4	Mean Radius	Volume	Average Cell Volume
5-1C	3.325	6.711	6.957	5.233	204.757	857.683	1021.6		5-2C	4.567	4.481	4.13	5.419	103.702	434.387	843.138		5-3C	9.303	4.621	3.761	6.225	299.558	1254.79	1075.49
	6.525	3.402	4.71	7.581	214.34	897.824				3.765	7.002	5.617	3.765	156.813	656.859				5.37	7.941	4.205	5.133	216.301	906.041
	6.298	4.428	4.294	7.874	225.998	946.657				6.775	6.63	4.111	3.806	181.755	761.334				4.221	6.196	7.757	5.01	226.393	948.311
	6.402	8.602	5.478	2.774	271.156	1135.81				8.666	7.581	3.833	7.312	383.439	1606.15				4.294	2.974	7.009	9.009	295.248	1236.73
	4.07	5.969	7.42	8.063	303.2	1270.04				4.032	5.324	4.765	7.357	180.712	756.965				6.196	8.231	2.419	5.598	246.274	1031.59
ID #	Ray 1	Ray 2	Ray 3	Ray 4	Mean Radius	Volume	Average Cell Volume		ID #	Ray 1	Ray 2	Ray 3	Ray 4	Mean Radius	Volume	Average Cell Volume		ID #	Ray 1	Ray 2	Ray 3	Ray 4	Mean Radius	Volume	Average Cell Volume
6-1I	5.163	7.504	3.201	2.519	152.24	637.702	928.126		6-2I	4.838	7.307	5.478	7.757	283.627	1188.06	936.006		6-3I	2.053	3.624	4.258	2.04	35.4845	148.637	395.991
	3.193	3	5.598	6.902	140.944	590.385				5.39	6.225	5.589	7.471	247.349	1036.09				4.978	4.387	6.509	4.387	141.997	594.795
	3.098	5.727	7.784	2.871	178.218	746.519				3.356	3.656	8.669	9.148	375.928	1574.68				5.568	3.481	3.462	5.153	98.2816	411.681
	8.571	6.353	4.567	6.876	326.601	1368.06				4.484	5.305	2.871	5.143	99.7886	417.994				4.105	4.564	3.993	5.048	89.1353	373.369
	6.851	2.55	5.999	8.817	309.866	1297.96				4.702	4.405	3.081	6.07	110.581	463.202				2.821	3.806	4.743	6.273	107.782	451.475
ID #	Ray 1	Ray 2	Ray 3	Ray 4	Mean Radius	Volume	Average Cell Volume		ID #	Ray 1	Ray 2	Ray 3	Ray 4	Mean Radius	Volume	Average Cell Volume		ID #	Ray 1	Ray 2	Ray 3	Ray 4	Mean Radius	Volume	Average Cell Volume
6-1C	5.282	4.428	4.905	6.711	163.611	685.33	770.135		6-2C	2.907	8.099	7.163	7.581	339.756	1423.17	997.25		6-3C	3.081	6.775	6.649	5.554	201.374	843.511	712.481
	5.39	5.642	5.25	6.308	182.973	766.435				3.537	5.01	5.93	5.774	142.757	597.979				5.906	5.1	3.884	5.361	137.831	577.347
	2.397	5.549	6.422	4.621	137.041	574.038				4.111	4.221	7.526	8.103	275.748	1155.05				5.133	6.563	3.806	6.635	191.289	801.271
	5.781	6.206	6.062	7.768	280.931	1176.76				5.598	7.877	6.053	6.39	286.716	1200.99				6.225	7.783	5.478	3.806	233.049	976.195
	4.339	6.06	3.993	6.308	154.725	648.111				5.598	4.981	3.265	6.281	145.401	609.056				3.225	4.111	4.449	5.39	86.9179	364.081
ID #	Ray 1	Ray 2	Ray 3	Ray 4	Mean Radius	Volume	Average Cell Volume		ID #	Ray 1	Ray 2	Ray 3	Ray 4	Mean Radius	Volume	Average Cell Volume		ID #	Ray 1	Ray 2	Ray 3	Ray 4	Mean Radius	Volume	Average Cell Volume
7-1I	3.761	6.053	7.357	4.342	188.759	790.671	1072.02		7-2I	5.72	8.881	7.009	3.779	321.476	1346.6	1426.19		7-3I	8.116	9.148	3.677	4.221	356.269	1492.33	1207.21
	2.853	4.342	7.221	5.863	170.786	715.387				7.026	6.63	7.641	6.298	333.55	1397.17				4.111	6.13	6.737	6.281	213.347	893.666
	3.098	8.411	9.026	5.193	375.037	1570.95				5.598	7.661	7.661	3.54	279.763	1171.87				7.185	7.425	7.425	4.567	321.216	1345.51
	5.25	8.466	5.478	8.466	380.665	1594.53				4.387	7.612	9.677	5.591	401.614	1682.28				6.775	6.355	8.894	3.765	331.136	1387.06
	5.863	3.081	6.002	5.949	164.385	688.575				8.553	5.1	5.591	8.097	365.989	1533.05				6.402	6.775	5.504	5.143	219.035	917.491
ID #	Ray 1	Ray 2	Ray 3	Ray 4	Mean Radius	Volume	Average Cell Volume		ID #	Ray 1	Ray 2	Ray 3	Ray 4	Mean Radius	Volume	Average Cell Volume		ID #	Ray 1	Ray 2	Ray 3	Ray 4	Mean Radius	Volume	Average Cell Volume
7-1C	4.743	3.03	3	6.196	99.846	418.234	518.101		7-2C	4.342	6.667	6.487	6.804	241.542	1011.77	954.034		7-3C	8.549	5.949	4.688	7.661	347.002	1453.52	1214.31
	3.131	2.519	4.981	5.473	83.5487	349.968				5.483	7.369	3.098	3.081	155.992	653.419				5.478	5.921	5.638	5.361	176.315	738.545
	2.419	4.339	8.213	6.38	227.383	952.461				4.981	4.913	3.451	6.273	132.528	555.134				4.111	6.566	7.648	6.842	280.048	1173.06
	3.451	5.305	3.421	5.478	98.7053	413.456				6.942	4.032	5.017	10.262	401.762	1682.9				5.163	4.261	5.617	8.466	249.749	1046.15
	4.915	5.663	3.877	4.258	108.955	456.388				3.993	4.357	6.487	7.42	206.969	866.948				8.693	7.607	5.048	7.112	396.367	1660.3
ID #	Ray 1	Ray 2	Ray 3	Ray 4	Mean Radius	Volume	Average Cell Volume		ID #	Ray 1	Ray 2	Ray 3	Ray 4	Mean Radius	Volume	Average Cell Volume		ID #	Ray 1	Ray 2	Ray 3	Ray 4	Mean Radius	Volume	Average Cell Volume
8-1I	6.273	6.273	6.614	7.641	307.285	1287.15	826.348		8-2I	7.085	7.882	7.808	5.87	380.9	1595.51	1457.34		8-3I	7.074	7.129	6.053	10.097	491.866	2060.33	1454.49
	1.942	5.245	7.081	3.225	135.05	565.698				9.773	5.409	8.588	8.487	584.099	2446.67				5.492	5.727	8.364	5.01	266.089	1114.59
	6.846	7.526	3.656	3.193	207.139	867.661				9.067	5.253	3.356	5.245	268.11	1123.06				5.361	6.141	4.339	5.37	155.552	651.576
	2.519	5.233	7.982	6.172	225.738	945.568				5.706	8.011	4.811	4.041	219.309	918.639				7.161	7.523	4.621	3.656	235.132	984.917
	2.419	4.696	5.339	5.591	111.168	465.659				4.006	4.518	9.009	6.39	287.154	1202.83				10.61	8.961	5.742	6.273	587.529	2461.04
ID #	Ray 1	Ray 2	Ray 3	Ray 4	Mean Radius	Volume	Average Cell Volume		ID #	Ray 1	Ray 2	Ray 3	Ray 4	Mean Radius	Volume	Average Cell Volume		ID #	Ray 1	Ray 2	Ray 3	Ray 4	Mean Radius	Volume	Average Cell Volume
8-1C	5.25	4.71	2.55	5.37	105.156	440.478	539.81		8-2C	8.438	8.387	4.032	5.01	345.51	1447.27	994.264		8-3C	6.876	4.111	3.904	8.289	255.897	1071.9	784.146
	3.937	3.043	4.342	6.355	106.928	447.901				6.172	7.702	5.947	4.428	247.287	1035.83				5.706	6.487	3.904	5.617	173.87	728.306
	3.806	3.983	3.897	5.999	98.3485	411.961				3.806	2.17	7.031	5.361	141.751	593.766				2.326	4.838	5.25	7.502	173.185	725.435
	5.591	5.492	3.309	8.455	245.269	1027.38				4.841	4.652	6.729	7.192	222.704	932.859				5.017	6.396	4.405	2.684	123.186	515.998
	2.871	5.633	4.357	4.111	88.6479	371.328				5.702	8.175	2.103	5.617	229.562	961.588				2.974	5.37	6.964	6.844	209.867	879.09
ID #	Ray 1	Ray 2	Ray 3	Ray 4	Mean Radius	Volume	Average Cell Volume		ID #	Ray 1	Ray 2	Ray 3	Ray 4	Mean Radius	Volume	Average Cell Volume		ID #	Ray 1	Ray 2	Ray 3	Ray 4	Mean Radius	Volume	Average Cell Volume
9-1I	9.193	4.875	3.937	5.265	274.935	1151.64	708.033		9-2I	7.517	4.428	3.402	2.853	143.542	601.266	889.991		9-3I	3	3.489	8.302	6.846	240.632	1007.96	822.892
	5.969	5.133	4.968	2.509	121.58	509.275				4.387	4.838	3.677	3.356	71.2956	298.643				6.618	6.402	4.71	6.422	230.397	965.085
	7.876	6.308	2.519	2.17	191.441	801.904				6.045	5.727	5.947	1.521	155.645	651.963				6.062	4.342	5.1	6.162	167.812	702.93
	4.677	3.904	4.981	5.774	119.472	500.443				5.39	4.105	7.185	9.168	341.819	1431.81				4.743	5.483	5.742	4.484	137.752	577.015
	6.062	3.681	4.838	5.485	137.725	576.9				5.39	8.906	4.795	7.53	350.048	1466.28				6.355	3.54	7.362	4.968	205.661	861.471
ID #	Ray 1	Ray 2	Ray 3	Ray 4	Mean Radius	Volume	Average Cell Volume		ID #	Ray 1	Ray 2	Ray 3	Ray 4	Mean Radius	Volume	Average Cell Volume		ID #	Ray 1	Ray 2	Ray 3	Ray 4	Mean Radius	Volume	Average Cell Volume
9-1C	5.361	4.449	4.339	7.293	177.932	745.319	518.68		9-2C	4.294	3.402	4.567	4.875	82.4154	345.221	574.738		9-3C	3.043	4.449	6.281	4.111	108.377	453.969	465.426
	3.884	5.642	2.885	1.613	66.5995	278.971				2.193	4.561	6.06	4.07	98.848	414.054				3.429	3.309	6.58	6.422	156.574	655.857
	3.677	6.834	5.023	3.823	137.873	577.523				4.968	5.457	5.324	5.023	140.69	589.321				3.656	4.221	3.624	6.682	117.503	492.196
	2.326	4.333	4.484	5.324	83.7503	350.812				3.245	6.225	6.857	6.501	218.137	913.732				3.265	5.361	5.554	3.681	102.521	429.438
	5.305	3.877	6.861	4.333	152.974	640.776				2.821	6.927	4.915	4.795	145.952	611.364				4.811	4.702	3	3.421	70.5866	295.673
ID #	Ray 1	Ray 2	Ray 3	Ray 4	Mean Radius	Volume	Average Cell Volume		ID #	Ray 1	Ray 2	Ray 3	Ray 4	Mean Radius	Volume	Average Cell Volume		ID #	Ray 1	Ray 2	Ray 3	Ray 4	Mean Radius	Volume	Average Cell Volume
10-1I	6.857	6.402	5.133	6.618	252.473	1057.56	920.114		10-2I	4.294	6.876	8.781	5.949	322.968	1352.85	915.66		10-3I	3.806	4.472	4.484	3.847	72.9142	305.422	664.329
	4.795	4.838	6.531	3.937	140.771	589.659				3.761	3.624	7.212	4.688	144.736	606.267				3.993	3.606	4.584	5.265	88.2063	369.478
	2.397	7.722	7.42	5.617	264.992	1110				3.904	4.612	7.161	5.133	165.015	691.213				6.438	2.746	5.29	6.729	185.067	775.208
	1.839	4.71	7.129	5.814	167.387	701.15				4.584	5.133	6.964	5.29	179.334	751.194				3.131	4.612	7.53	8.887	314.409	1316.99
	4.449	5.617	8.06	6.708	272.683	1142.21				3.193	6.053	8.722	5.905	280.935	1176.78				6.549	4.162	4.561	4.339	132.387	554.543
ID #	Ray 1	Ray 2	Ray 3	Ray 4	Mean Radius	Volume	Average Cell Volume		ID #	Ray 1	Ray 2	Ray 3	Ray 4	Mean Radius	Volume	Average Cell Volume		ID #	Ray 1	Ray 2	Ray 3	Ray 4	Mean Radius	Volume	Average Cell Volume
10-1C	2.625	6.07	6.721	6.927	219.429	919.143	787.414		10-2C	5.87	8.905	4.13	7.648	356.553	1493.52	1022.53		10-3C	4.518	7.387	7.302	5.87	271.728	1138.21	716.682
	3.131	7.085	3.937	5.478	152.938	640.624				2.103	5.999	7.864	5.023	209.564	877.819				4.905	5.123	5.591	8.15	242.144	1014.29
	5.25	4.561	5.727	7.754	223.407	935.804				3.884	5.023	6.162	7.457	208.489	873.319				3.421	6.355	4.484	3.775	110.161	461.44
	3.681	3.927	3.9	3.201	50.6385	212.114				4.111	6.262	6.002	7.862	254.3	1065.21				3.847	5.061	3.537	5.61	101.843	426.599
	6.925	8.728	3.402	5.163	293.494	1229.38				4.13	5.642	5.193	7.221	191.652	802.788				5.492	5.206	4.258	5.123	129.6	542.866
ID #	Ray 1	Ray 2	Ray 3	Ray 4	Mean Radius	Volume	Average Cell Volume		ID #	Ray 1	Ray 2	Ray 3	Ray 4	Mean Radius	Volume	Average Cell Volume		ID #	Ray 1	Ray 2	Ray 3	Ray 4	Mean Radius	Volume	Average Cell Volume
11-1I	3.656	4.688	3.131	7.607	155.695	652.175	950.153		11-2I	9.676	4.612	6.531	9.937	565.952	2370.65	1598.5		11-3I	4.688	6.738	9.044	3.581	298.651	1250.99	1325.44
	3.581	3.522	5.39	6.531	131.193	549.542				5.419	7.248	8.999	8.302	460.213	1927.74				6.582	5.1	8.822	6.12	333.404	1396.56
	6.281	2.103	8.669	7.808	346.149	1449.94				7.768	4.811	7.201	7.293	335.348	1404.7				8.515	5.421	5.023	6.422	292.07	1223.42
	4.564	7.717	6.262	4.795	227.607	953.398				6.451	6.053	8.967	5.617	347.117	1454				6.361	2.55	8.799	8.418	387.931	1624.96
	6.582	2.419	8.84	4.702	273.517	1145.71				6.396	7.446	4.162	3.713	199.441	835.417				2.746	4.621	5.947	9.088	270.075	1131.29
ID #	Ray 1	Ray 2	Ray 3	Ray 4	Mean Radius	Volume	Average Cell Volume		ID #	Ray 1	Ray 2	Ray 3	Ray 4	Mean Radius	Volume	Average Cell Volume		ID #	Ray 1	Ray 2	Ray 3	Ray 4	Mean Radius	Volume	Average Cell Volume
11-1C	4.915	5.492	7.287	9.182	361.363	1513.67	1017.87		11-2C	6.162	6.445	8.769	6.42	360.147	1508.58	1605.49		11-3C	2.17	3.779	7.754	8.906	309.197	1295.16	1227.41
	3.098	6.501	7.641	5.87	238.217	997.839				7.163	5.87	8.466	8.161	430.027	1801.29				4.333	4.618	7.293	7.641	253.463	1061.7
	4.233	6.324	6.275	5.87	194.527	814.833				4.688	7.158	10.377	9.809	632.747	2650.45				7.312	6.281	6.045	10.631	515.281	2158.4
	5.93	5.421	3.897	5.969	159.922	669.879				5.163	6.223	6.206	7.648	266.246	1115.25				2.821	3.993	7.312	5.642	164.162	687.642
	2.965	5.39	8.438	6.386	260.967	1093.14				2.853	7.641	7.002	4.584	227.24	951.86				3.245	4.428	8.063	6.273	223.007	934.129
ID #	Ray 1	Ray 2	Ray 3	Ray 4	Mean Radius	Volume	Average Cell Volume		ID #	Ray 1	Ray 2	Ray 3	Ray 4	Mean Radius	Volume	Average Cell Volume		ID #	Ray 1	Ray 2	Ray 3	Ray 4	Mean Radius	Volume	Average Cell Volume
12-1I	7.661	1.942	6.775	5.061	224.391	939.926	1097.19		12-2I	7.483	10.493	5.969	6.487	514.993	2157.2	1228.88		12-3I	7.559	5.017	4.484	5.617	206.391	864.53	808.008
	7.387	6.426	8.212	4.294	325.353	1362.83				5.361	5.143	6.566	4.875	172.261	721.566				5.324	4.936	6.38	6.798	211.255	884.901
	4.795	4.44	8.052	6.846	260.17	1089.8				5.817	6.229	7.097	5.781	247.295	1035.87				6.942	4.851	4.851	6.962	225.075	942.79
	7.933	5.01	6.806	6.07	290.977	1218.84				4.339	3.656	6.962	8.099	249.811	1046.41				8.063	6.021	2.974	4.342	212.658	890.779
	3.131	3.451	7.483	7.009	208.783	874.547				3.904	4.743	7.816	7.864	282.502	1183.34				3.356	4.342	5.781	4.981	109.11	457.037
ID #	Ray 1	Ray 2	Ray 3	Ray 4	Mean Radius	Volume	Average Cell Volume		ID #	Ray 1	Ray 2	Ray 3	Ray 4	Mean Radius	Volume	Average Cell Volume		ID #	Ray 1	Ray 2	Ray 3	Ray 4	Mean Radius	Volume	Average Cell Volume
12-1C	5.39	6.69	7.504	8.669	382.512	1602.26	1346.45		12-2C	6.729	3.54	1.942	8.063	220.141	922.123	775.207		12-3C	2.17	5.846	4.875	5.206	116.741	489.002	779.97
	6.525	7.244	6.225	7.559	332.768	1393.89				3.656	6.422	3.833	2.737	97.6353	408.974				7.661	1.942	4.913	5.457	184.512	772.88
	5.368	2.974	7.554	6.63	225.868	946.114				5.193	7.803	6.141	6.775	289.427	1212.35				3.537	9.125	5.699	5.39	286.434	1199.81
	4.702	3.681	6.708	9.382	320.374	1341.98				4.789	6.426	3.606	3.421	115.528	483.922				6.525	4.905	4.688	6.842	204.785	857.801
	2.397	7.877	7.694	7.517	345.684	1448				6.63	7.497	3.177	4.032	202.605	848.668				2.774	5.756	6.275	4.564	138.55	580.359
ID #	Ray 1	Ray 2	Ray 3	Ray 4	Mean Radius	Volume	Average Cell Volume		ID #	Ray 1	Ray 2	Ray 3	Ray 4	Mean Radius	Volume	Average Cell Volume		ID #	Ray 1	Ray 2	Ray 3	Ray 4	Mean Radius	Volume	Average Cell Volume
13-1I	5.763	6.69	8.223	8.874	436.412	1828.04	1594.84		13-2I	4.743	5.421	5.781	7.201	208.153	871.909	1197.57		13-3I	6.322	6.204	5.305	6.162	218.684	916.022	943.983
	6.07	6.229	5.206	4.71	177.73	744.473				7.985	7.933	4.612	8.231	416.028	1742.66				7.829	5.61	2.974	6.649	244.169	1022.77
	3.765	2.965	9.957	8.812	437.714	1833.49				3.897	4.006	4.481	7.293	150.336	629.727				7.682	6.438	3.606	7.441	294.767	1234.72
	8.289	5.123	4.387	7.882	319.52	1338.4				7.682	8.06	9.179	8.103	570.586	2390.07				4.484	6.738	6.281	3.309	170.022	712.188
	8.331	9.736	7.355	6.13	532.328	2229.81				2.292	6.085	4.387	2.509	84.3942	353.509				4.688	4.851	6.501	6.729	199.155	834.22
ID #	Ray 1	Ray 2	Ray 3	Ray 4	Mean Radius	Volume	Average Cell Volume		ID #	Ray 1	Ray 2	Ray 3	Ray 4	Mean Radius	Volume	Average Cell Volume		ID #	Ray 1	Ray 2	Ray 3	Ray 4	Mean Radius	Volume	Average Cell Volume
13-1C	6.676	5.476	6.775	9.122	382.944	1604.07	2128.4		13-2C	6.096	7.04	4.481	6.062	222.047	930.11	1115.02		13-3C	6.775	5.699	3.325	4.472	155.567	651.636	949.145
	3.131	6.501	11.697	7.031	563.351	2359.76				7.257	7.287	5.123	5.361	264.414	1107.57				3.325	5.123	8.781	5.145	246.119	1030.94
	6.281	3.884	5.1	11.184	459.487	1924.7				7.648	9.465	5.265	5.339	398.354	1668.62				4.811	4.851	4.233	8.223	214.344	897.844
	5.1	7.941	10.171	7.581	530.32	2221.4				3.765	6.851	8.242	2.292	236.713	991.543				6.876	4.618	5.699	8.441	302.524	1267.21
	3.751	7.302	11.395	7.917	604.484	2532.06				5.492	6.38	5.163	6.501	209.431	877.262				6.711	3.03	6.175	6.635	214.404	898.093
ID #	Ray 1	Ray 2	Ray 3	Ray 4	Mean Radius	Volume	Average Cell Volume		ID #	Ray 1	Ray 2	Ray 3	Ray 4	Mean Radius	Volume	Average Cell Volume		ID #	Ray 1	Ray 2	Ray 3	Ray 4	Mean Radius	Volume	Average Cell Volume
14-1I	8.678	2.741	8.103	7.185	394.266	1651.5	843.649		14-2I	3.581	3.765	8.063	8.116	289.52	1212.74	1091.78		14-3I	5.72	4.184	5.253	4.449	123.352	516.694	831.214
	8.193	6.181	2.737	4.851	230.19	964.216				10.606	4.553	4.71	5.1	381.14	1596.52				5.934	5.1	4.472	6.62	180.288	755.19
	5.598	6.361	2.053	2.524	114.385	479.136				4.006	7.399	6.175	3.421	186.21	779.996				5.265	4.553	5.626	8.559	261.351	1094.75
	5.706	5.598	5.407	2.456	133.524	559.306				8.275	8.438	4.71	6.096	374.61	1569.16				5.702	7.729	3.131	3.131	177.122	741.925
	6.281	5.617	3.168	4.342	134.667	564.09				2.397	4.402	5.511	2.737	71.7378	300.494				6.857	5.211	4.71	7.559	250.076	1047.52
ID #	Ray 1	Ray 2	Ray 3	Ray 4	Mean Radius	Volume	Average Cell Volume		ID #	Ray 1	Ray 2	Ray 3	Ray 4	Mean Radius	Volume	Average Cell Volume		ID #	Ray 1	Ray 2	Ray 3	Ray 4	Mean Radius	Volume	Average Cell Volume
14-1C	6.062	4.851	3.321	10.387	373.55	1564.72	949.181		14-2C	4.357	7.085	6.525	5.617	223.346	935.55	816.726		14-3C	5.817	6.225	4.387	4.936	160.687	673.084	735.081
	5.999	7.369	2.625	5.485	199.787	836.868				3.451	9.303	5.934	3.081	271.108	1135.61				4.387	4.702	5.742	8.633	255.277	1069.3
	4.795	3.968	5.421	5.617	127.313	533.287				7.33	4.564	2.625	6.396	192.161	804.92				7.557	7.085	4.449	3.356	228.268	956.169
	5.361	8.369	6.783	4.795	290.642	1217.44				4.905	5.29	6.501	4.838	163.509	684.906				5.774	3.624	3.54	5.598	114.971	481.59
	4.915	4.481	4.936	6.196	141.709	593.59				3.779	6.278	5.516	3.102	124.771	522.639				4.915	5.421	5.492	3.081	118.234	495.259
ID #	Ray 1	Ray 2	Ray 3	Ray 4	Mean Radius	Volume	Average Cell Volume		ID #	Ray 1	Ray 2	Ray 3	Ray 4	Mean Radius	Volume	Average Cell Volume		ID #	Ray 1	Ray 2	Ray 3	Ray 4	Mean Radius	Volume	Average Cell Volume
15-1I	6.501	4.677	6.737	5.233	206.533	865.125	932.358		15-2I	6.936	6.63	6.501	5.591	268.659	1125.35	941.722		15-3I	5.727	3.779	5.93	5.774	160.708	673.172	741.622
	4.905	8.11	5.29	4.13	217.476	910.959				3.225	1.613	4.652	3.551	45.7974	191.836				6.618	5.843	3.537	2.625	137.919	577.713
	7.517	2.885	5.133	7.784	263.911	1105.47				7.682	5.485	6.635	5.361	266.132	1114.77				5.25	5.233	4.787	4.936	129.491	542.409
	6.053	6.635	6.396	4.006	209.953	879.447				9.811	4.342	3.677	6.396	334.398	1400.72				5.37	8.411	6.438	3.081	261.494	1095.35
	5.706	8.264	3.043	4.342	215.049	900.794				4.968	3.551	7.889	5.626	209.112	875.926				6.162	6.713	4.923	5.023	195.634	819.47
ID #	Ray 1	Ray 2	Ray 3	Ray 4	Mean Radius	Volume	Average Cell Volume		ID #	Ray 1	Ray 2	Ray 3	Ray 4	Mean Radius	Volume	Average Cell Volume		ID #	Ray 1	Ray 2	Ray 3	Ray 4	Mean Radius	Volume	Average Cell Volume
15-1C	4.221	5.969	9.159	3.421	274.059	1147.97	1241.02		15-2C	5.598	4.327	3.993	6.667	154.112	645.542	742.008		15-3C	7.649	6.713	3.656	6.038	254.759	1067.13	1075.37
	8.213	5.93	4.518	7.816	333.056	1395.1				7.649	5.947	4.838	6.045	247.996	1038.8				8.693	5.554	5.038	6.649	312.514	1309.06
	8.644	6.509	2.397	5.617	278.157	1165.14				5.143	7.648	4.795	3.421	183.416	768.291				5.617	8.669	7.074	4.294	315.469	1321.43
	3.897	7.794	8.515	5.561	330.499	1384.39				4.221	6.445	4.258	3.131	112.703	472.088				5.774	8.571	6.501	3.265	282.925	1185.11
	6.729	7.909	5.57	4.484	265.594	1112.52				4.968	3.131	5.706	7.434	187.481	785.317				3.429	3.656	6.487	4.787	117.966	494.133
ID #	Ray 1	Ray 2	Ray 3	Ray 4	Mean Radius	Volume	Average Cell Volume		ID #	Ray 1	Ray 2	Ray 3	Ray 4	Mean Radius	Volume	Average Cell Volume		ID #	Ray 1	Ray 2	Ray 3	Ray 4	Mean Radius	Volume	Average Cell Volume
16-1I	5.211	6.07	3.551	4.811	130.32	545.885	662.55		16-2I	8.161	6.804	3.861	4.041	245.518	1028.42	695.964		16-3I	4.357	4.342	5.702	4.71	113.611	475.894	406.069
	3.877	5.561	7.026	6.045	199.495	835.644				5.706	5.211	3.779	3.847	109.545	458.862				2.974	4.561	5.72	3.102	84.5458	354.145
	5.591	5.967	3.54	3.713	120.694	505.563				3.624	6.711	8.526	3.309	251.463	1053.33				4.564	5.554	4.221	2.55	89.5446	375.084
	5.681	7.794	1.942	3.402	175.876	736.706				4.838	3.551	4.357	5.554	103.013	431.499				4.567	3.656	4.294	5.038	87.7925	367.744
	4.111	5.023	6.422	5.817	164.475	688.951				5.038	2.96	6.096	4.71	121.207	507.711				5.064	6.422	2.6	2.907	109.215	457.479
ID #	Ray 1	Ray 2	Ray 3	Ray 4	Mean Radius	Volume	Average Cell Volume		ID #	Ray 1	Ray 2	Ray 3	Ray 4	Mean Radius	Volume	Average Cell Volume		ID #	Ray 1	Ray 2	Ray 3	Ray 4	Mean Radius	Volume	Average Cell Volume
16-1C	8.14	7.287	5.061	6.196	323.448	1354.86	1098.55		16-2C	5.421	7.441	5.921	3	201.471	843.921	673.534		16-3C	4.527	5.763	5.206	5.163	140.725	589.467	1143.51
	5.87	4.621	5.193	6.549	180.465	755.931				5.999	5.421	4.205	6.531	182.032	762.492				3.064	3.537	6.889	3.581	111.469	466.92
	3.421	4.688	9.873	5.706	322.807	1352.17				5.921	3.823	3.356	6.273	137.024	573.967				8.441	7.801	8.231	8.099	541.262	2267.23
	3.779	5.233	8.559	6.729	282.239	1182.24				3.953	5.504	5.038	5.038	121.063	507.108				8.418	3.417	5.589	7.425	305.087	1277.94
	5.492	5.702	3.225	7.517	202.333	847.529				4.688	6.225	5.934	4.584	162.382	680.182				5.975	8.089	6.289	4.205	266.421	1115.98
ID #	Ray 1	Ray 2	Ray 3	Ray 4	Mean Radius	Volume	Average Cell Volume		ID #	Ray 1	Ray 2	Ray 3	Ray 4	Mean Radius	Volume	Average Cell Volume		ID #	Ray 1	Ray 2	Ray 3	Ray 4	Mean Radius	Volume	Average Cell Volume
17-1I	5.742	5.061	5.39	6.39	184.114	771.215	614.388		17-2I	8.161	7.009	3.102	3.775	242.877	1017.36	647.132		17-3I	3.779	4.584	5.817	5.72	133.568	559.489	743.731
	5.421	4.618	6.085	5.478	161.872	678.048				5.617	3.081	4.518	5.642	119.572	500.861				5.589	5.233	4.357	5.39	139.297	583.485
	3.537	3	6.402	5.245	119.482	500.486				4.743	5.341	4.981	4.811	123.498	517.307				7.068	6.39	3.265	4.294	181.998	762.35
	4.787	5.846	5.492	5.265	155.271	650.398				6.775	5.87	4.342	5.163	183.182	767.309				6.641	6.996	5.485	4.342	220.544	923.813
	2.509	4.261	5.969	5.25	112.632	471.794				5.986	1.744	3.877	5.133	103.329	432.822				5.064	4.121	7.909	5.37	212.357	889.518
ID #	Ray 1	Ray 2	Ray 3	Ray 4	Mean Radius	Volume	Average Cell Volume		ID #	Ray 1	Ray 2	Ray 3	Ray 4	Mean Radius	Volume	Average Cell Volume		ID #	Ray 1	Ray 2	Ray 3	Ray 4	Mean Radius	Volume	Average Cell Volume
17-1C	4.111	8.325	4.333	5.947	234.531	982.402	842.041		17-2C	6.501	6.531	5.233	6.737	250.6	1049.71	838.377		17-3C	5.72	8.089	8.817	8.669	513.337	2150.26	1387.46
	3.713	4.327	4.428	9.148	246.146	1031.05				5.561	6.783	7.661	7.312	331.155	1387.14				6.175	7.646	6.096	6.262	288.634	1209.03
	6.445	6.13	2.737	6.649	203.127	850.858				4.71	3.677	4.333	3.225	67.2737	281.796				3.806	5.341	7.07	6.964	224.655	941.032
	3.823	5.211	4.71	4.795	103.028	431.561				4.339	7.729	5.421	4.162	193.701	811.373				7.784	8.583	6.062	4.449	353.689	1481.53
	5.017	7.53	4.162	6.281	218.281	914.333				5.702	5.681	5.589	4.46	158.009	661.865				5.863	7.074	5.39	7.314	275.846	1155.46
ID #	Ray 1	Ray 2	Ray 3	Ray 4	Mean Radius	Volume	Average Cell Volume		ID #	Ray 1	Ray 2	Ray 3	Ray 4	Mean Radius	Volume	Average Cell Volume		ID #	Ray 1	Ray 2	Ray 3	Ray 4	Mean Radius	Volume	Average Cell Volume
18-1I	6.396	6.936	6.361	3.537	224.24	939.295	1067.95		18-2I	6.977	4.327	11.323	5.87	518.658	2172.55	1380.22		18-3C	5.457	8.418	9.241	7.53	493.782	2068.35	1687.86
	6.262	3.723	6.045	7.192	222.514	932.063				6.045	6.438	11.303	8.817	654.303	2740.74				6.39	7.434	5.457	3.656	220.781	924.804
	6.422	7.314	7.357	5.706	310.024	1298.62				5.201	4.221	5.125	4.032	104.013	435.69				4.162	5.742	10.501	7.312	452.577	1895.75
	2.871	3.779	9.471	5.29	268.804	1125.96				4.677	5.273	7.112	4.006	168.234	704.698				5.492	8.553	8.905	4.915	404.056	1692.51
	5.598	6.927	7.55	3.884	249.192	1043.81				5.549	5.382	6.588	5.814	202.304	847.408				9.271	3.177	5.282	9.275	443.544	1857.91
ID #	Ray 1	Ray 2	Ray 3	Ray 4	Mean Radius	Volume	Average Cell Volume		ID #	Ray 1	Ray 2	Ray 3	Ray 4	Mean Radius	Volume	Average Cell Volume		ID #	Ray 1	Ray 2	Ray 3	Ray 4	Mean Radius	Volume	Average Cell Volume
18-1C	5.01	3.54	4.841	7.783	188.755	790.655	1227.17		18-2C	5.419	4.688	2.871	8.985	252.797	1058.91	801.304		18-3C	7.661	8.369	2.6	6.775	341.087	1428.74	1079.52
	3.993	7.369	6.964	4.07	217.243	909.985				5.038	7.917	4.567	8.116	313.488	1313.14				4.838	5.727	5.39	5.01	145.855	610.955
	5.017	7.917	4.032	3.537	183.076	766.869				3.765	5.341	5.163	3.098	93.2725	390.699				4.006	6.987	9.015	6.281	346.456	1451.23
	5.87	7.722	9.817	7.293	499.179	2090.96				5.25	6.996	6.355	3.421	195.951	820.799				3.806	4.702	7.526	4.795	173.903	728.444
	8.239	8.11	6.711	4.811	376.571	1577.38				3.884	3.265	4.905	5.774	100.977	422.97				8.418	3.927	3.402	7.54	281.279	1178.22

## Sheet: Exp 3 S1 Cell Counts
*Animal IDs corresponding to each ID # are available in sheet 5 "Stereological blinding", and are consistent for all cell volume and count measurements in experiment 3.
ID #	Cell Count	Average Ipsi Cell Count	Average Contra Cell Count				ID #	Cell Count	Average Ipsi Cell Count	Average Contra Cell Count
1-1C	66	103.333	60.6667				10-1C	129	89	113.667
1-2C	56						10-2C	97
1-3C	60						10-3C	115
1-1I	104						10-1I	94
1-2I	107						10-2I	82
1-3I	99						10-3I	91
ID #	Cell Count	Average Ipsi Cell Count	Average Contra Cell Count				ID #	Cell Count	Average Ipsi Cell Count	Average Contra Cell Count
2-1C	50	64.6667	80.3333				11-1C	95	82.3333	74
2-2C	100						11-2C	61
2-3C	91						11-3C	66
2-1I	65						11-1I	69
2-2I	58						11-2I	95
2-3I	71						11-3I	83
ID #	Cell Count	Average Ipsi Cell Count	Average Contra Cell Count				ID #	Cell Count	Average Ipsi Cell Count	Average Contra Cell Count
3-1C	122	99.3333	119				12-1C	76	79.3333	78.6667
3-2C	135						12-2C	81
3-3C	100						12-3C	79
3-1I	75						12-1I	62
3-2I	112						12-2I	98
3-3I	111						12-3I	78
ID #	Cell Count	Average Ipsi Cell Count	Average Contra Cell Count				ID #	Cell Count	Average Ipsi Cell Count	Average Contra Cell Count
4-1C	129	81	93.6667				13-1C	63	64.3333	103.333
4-2C	94						13-2C	135
4-3C	58						13-3C	112
4-1I	79						13-1I	45
4-2I	77						13-2I	51
4-3I	87						13-3I	97
ID #	Cell Count	Average Ipsi Cell Count	Average Contra Cell Count				ID #	Cell Count	Average Ipsi Cell Count	Average Contra Cell Count
5-1C	119	75.3333	106.667				14-1C	88	104.333	113.333
5-2C	93						14-2C	128
5-3C	108						14-3C	124
5-1I	61						14-1I	89
5-2I	99						14-2I	127
5-3I	66						14-3I	97
ID #	Cell Count	Average Ipsi Cell Count	Average Contra Cell Count				ID #	Cell Count	Average Ipsi Cell Count	Average Contra Cell Count
6-1C	90	74.3333	94				15-1C	95	86.6667	103.667
6-2C	74						15-2C	158
6-3C	118						15-3C	58
6-1I	89						15-1I	76
6-2I	50						15-2I	75
6-3I	84						15-3I	109
ID #	Cell Count	Average Ipsi Cell Count	Average Contra Cell Count				ID #	Cell Count	Average Ipsi Cell Count	Average Contra Cell Count
7-1C	107	105.667	95				16-1C	102	114.667	109.333
7-2C	80						16-2C	147
7-3C	98						16-3C	79
7-1I	131						16-1I	103
7-2I	80						16-2I	125
7-3I	106						16-3I	116
ID #	Cell Count	Average Ipsi Cell Count	Average Contra Cell Count				ID #	Cell Count	Average Ipsi Cell Count	Average Contra Cell Count
8-1C	101	78.6667	86				17-1C	99	100.667	86.3333
8-2C	74						17-2C	113
8-3C	83						17-3C	47
8-1I	61						17-1I	89
8-2I	91						17-2I	106
8-3I	84						17-3I	107
ID #	Cell Count	Average Ipsi Cell Count	Average Contra Cell Count				ID #	Cell Count	Average Ipsi Cell Count	Average Contra Cell Count
9-1C	113	97.3333	117.667				18-1C	91	83	76.6667
9-2C	127						18-2C	67
9-3C	113						18-3C	72
9-1I	74						18-1I	111
9-2I	138						18-2I	70
9-3I	80						18-3I	68

## Sheet: Exp 3 CA1 Cell Volume
*Rays refer to stereological calipers used to denote cell volume. For more details, refer to our manuscript and relevant citations.
*Animal IDs corresponding to each ID # are available in sheet 5 "Stereological blinding", and are consistent for all cell volume and count measurements in experiment 3.
ID #	Ray 1	Ray 2	Ray 3	Ray 4	Mean Radius	Volume	Average Cell Volume		ID #	Ray 1	Ray 2	Ray 3	Ray 4	Mean Radius	Volume	Average Cell Volume		ID #	Ray 1	Ray 2	Ray 3	Ray 4	Mean Radius	Volume	Average Cell Volume
2-1C	10.871	8.644	6.426	8.905	725.525	3039.07	2606.65		2-2C	5.023	6.402	7.909	7.744	337.063	1411.89	1439.49		2-3C	11.408	10.1	5.214	3.77	677.574	2838.21	1650.2
	7.557	9.271	5.516	9.303	550.347	2305.29				8.367	5.863	10.161	6.63	531.95	2228.23				8.727	5.814	3.668	6.844	307.777	1289.21
	8.918	9.476	7.14	6.976	565.907	2370.46				9.191	7.604	4.987	5.374	373.826	1565.88				8.078	5.793	7.344	7.457	383.071	1604.6
	11.386	5.843	5.642	10.099	721.292	3021.34				7.874	2.871	5.265	9.395	371.764	1557.24				4.791	4.277	7.207	5.983	194.179	813.375
	8.063	7.794	6.298	9.817	548.389	2297.09				2.48	4.574	5.451	5.214	103.666	434.233				9.293	6.364	5.693	7.268	407.181	1705.59
ID #	Ray 1	Ray 2	Ray 3	Ray 4	Mean Radius	Volume	Average Cell Volume		ID #	Ray 1	Ray 2	Ray 3	Ray 4	Mean Radius	Volume	Average Cell Volume		ID #	Ray 1	Ray 2	Ray 3	Ray 4	Mean Radius	Volume	Average Cell Volume
3-1C	9.817	9.603	10.679	6.062	818.068	3426.72	1671.47		3-2C	8.231	6.618	3.677	9.957	471.092	1973.31	1232.53		3-3C	8.14	9.015	3.779	5.145	365.541	1531.18	1135.67
	4.981	8.116	3.847	5.483	219.987	921.479				5.706	7.559	4.71	6.445	247.472	1036.61				5.633	2.519	5.79	5.193	132.217	553.83
	4.221	10.61	5.817	1.839	368.162	1542.15				9.237	5.163	4.258	2.746	255.914	1071.97				6.844	6.172	5.143	8.159	308.716	1293.14
	8.662	6.842	4.428	5.002	295.544	1237.97				7.362	2.871	3.9	7.228	214.904	900.188				8.441	4.762	3.9	7.648	304.019	1273.47
	8.007	5.589	6.588	5.846	293.413	1229.04				9.709	3.581	3.451	5.002	281.847	1180.6				8.381	4.032	5.273	5.642	245.112	1026.72
ID #	Ray 1	Ray 2	Ray 3	Ray 4	Mean Radius	Volume	Average Cell Volume		ID #	Ray 1	Ray 2	Ray 3	Ray 4	Mean Radius	Volume	Average Cell Volume		ID #	Ray 1	Ray 2	Ray 3	Ray 4	Mean Radius	Volume	Average Cell Volume
5-1C	6.876	7.666	6.861	4.233	293.606	1229.85	1886.15		5-2C	11.5	5.598	4.221	6.694	517.866	2169.23	2563.34		5-3C	9.353	6.889	9.449	8.787	666.806	2793.11	2380.56
	4.923	9.241	8.781	5.061	428.789	1796.11				9.711	3.967	3.265	6.889	334.989	1403.2				7.648	6.223	6.676	8.897	422.534	1769.91
	6.754	12.837	5.39	4.07	661.874	2772.45				10.407	7.085	7.607	8.992	662.508	2775.11				9.193	7.968	6.936	7.355	503.587	2109.42
	6.491	5.914	9.461	10.721	639.865	2680.26				10.761	13.311	3.265	6.738	986.327	4131.52				10.956	3.904	7.141	9.015	617.848	2588.04
	7.228	6.204	1.968	6.582	227.295	952.093				8.261	7.074	8.103	9.215	558.073	2337.65				10.679	5.163	6.806	9.482	630.812	2642.34
ID #	Ray 1	Ray 2	Ray 3	Ray 4	Mean Radius	Volume	Average Cell Volume		ID #	Ray 1	Ray 2	Ray 3	Ray 4	Mean Radius	Volume	Average Cell Volume		ID #	Ray 1	Ray 2	Ray 3	Ray 4	Mean Radius	Volume	Average Cell Volume
7-1I	12.141	6.196	5.644	9.168	744.469	3118.42	2203.08		7-2I	5.589	7.163	10.53	8.906	604.02	2530.11	1659.31		7-3I	7.192	5.324	7.794	6.737	325.536	1363.6	2094.1
	10.959	9.471	4.71	6.402	633.149	2652.13				7.129	6.63	4.402	7.441	287.761	1205.37				10.61	7.801	4.111	5.706	481.095	2015.21
	9.465	7.429	5.39	4.905	383.135	1604.87				5.947	6.936	6.445	5.598	246.786	1033.74				10.956	5.305	5.038	8.331	542.62	2272.92
	6.861	8.231	6.588	6.927	374.732	1569.67				10.354	6.928	4.688	5.282	423.231	1772.83				7.995	9.614	8.928	5.419	567.607	2377.59
	6.13	7.277	8.684	8.906	494.243	2070.28				9.351	7.874	3.884	6.775	418.855	1754.49				5.017	8.787	10.18	7.783	582.792	2441.19
ID #	Ray 1	Ray 2	Ray 3	Ray 4	Mean Radius	Volume	Average Cell Volume		ID #	Ray 1	Ray 2	Ray 3	Ray 4	Mean Radius	Volume	Average Cell Volume		ID #	Ray 1	Ray 2	Ray 3	Ray 4	Mean Radius	Volume	Average Cell Volume
7-1C	6.355	5.644	8.451	9.921	504.123	2111.67	2483.31		7-2C	9.498	6.842	8.693	8.466	610.207	2556.03	3238.05		7-3C	4.184	8.547	8.213	6.846	393.116	1646.68	2232.54
	8.463	7.385	5.949	7.557	412.753	1728.93				6.298	5.017	15.295	8.451	1139.43	4772.83				8.87	8.693	6.525	10.729	716.904	3002.96
	6.737	4.811	8.223	11.746	648.432	2716.14				8.941	5.163	6.618	6.729	361.731	1515.22				8.14	7.526	7.228	10.155	597.619	2503.3
	5.947	8.799	11.405	8.369	740.307	3100.99				8.906	10.956	13.631	9.237	1335.58	5594.45				9.015	8.451	8.193	3.656	483.76	2026.37
	9.362	9.622	7.794	7.661	658.618	2758.81				5.617	3.983	10.838	5.421	418.193	1751.72				7.801	8.945	8.894		473.499	1983.39
ID #	Ray 1	Ray 2	Ray 3	Ray 4	Mean Radius	Volume	Average Cell Volume		ID #	Ray 1	Ray 2	Ray 3	Ray 4	Mean Radius	Volume	Average Cell Volume		ID #	Ray 1	Ray 2	Ray 3	Ray 4	Mean Radius	Volume	Average Cell Volume
8-1I	7.287	5.79	3.904	7.646	271.886	1138.87	803.455		8-2I	8.223	7.783	5.774	7.031	391.888	1641.54	1550.07		8-3I	7.387	7.355	4.105	6.158	275.915	1155.75	1063.01
	6.038	6.347	6.58	6.523	259.564	1087.26				5.715	5.368	5.589	7.591	238.335	998.337				6.438	4.811	6.172	6.804	232.074	972.109
	4.762	2.853	5.1	4.762	92.9614	389.396				5.993	5.863	9.362	6.162	367.827	1540.75				6.618	5.511	2.55	5.993	172.264	721.578
	4.905	4.339	5.949	6.682	177.146	742.027				5.245	6.861	7.649	7.649	340.576	1426.6				5.781	7.129	7.413	6.964	325.153	1362
	4.449	7.803	3.904	1.942	157.497	659.721				6.63	9.169	8.193	7.573	511.637	2143.14				5.038	8.231	6.07	5.25	263.467	1103.61
ID #	Ray 1	Ray 2	Ray 3	Ray 4	Mean Radius	Volume	Average Cell Volume		ID #	Ray 1	Ray 2	Ray 3	Ray 4	Mean Radius	Volume	Average Cell Volume		ID #	Ray 1	Ray 2	Ray 3	Ray 4	Mean Radius	Volume	Average Cell Volume
8-1C	6.337	6.63	4.518	6.979	244.514	1024.22	1025.11		8-2C	5.023	6.775	6.752	5.478	227.479	952.862	1222.09		8-3C	6.07	6.096	5.642	9.842	395.781	1657.85	1484.69
	5.905	6.038	6.045	7.212	255.511	1070.28				8.466	8.323	3.098	4.915	332.951	1394.66				8.097	5.598	3.681	5.626	233.557	978.322
	5.905	7.979	6.964	5.702	309.251	1295.39				7.612	8.323	5.361	4.339	313.345	1312.54				6.402	8.957	6.206	6.273	366.714	1536.09
	2.292	7.504	8.438	5.319	296.465	1241.83				5.993	6.676	2.462	4.564	155.695	652.173				10.58	4.041	6.308	10.838	693.583	2905.27
	4.041	4.357	3.421	6.564	117.888	493.809				9.438	7.143	6.206	6.487	429.288	1798.2				4.105	4.787	3.765	4.612	82.5847	345.93
ID #	Ray 1	Ray 2	Ray 3	Ray 4	Mean Radius	Volume	Average Cell Volume		ID #	Ray 1	Ray 2	Ray 3	Ray 4	Mean Radius	Volume	Average Cell Volume		ID #	Ray 1	Ray 2	Ray 3	Ray 4	Mean Radius	Volume	Average Cell Volume
11-1I	6.096	7.783	3.325	8.116	317.337	1329.26	1493.78		11-2I	3.131	6.729	5.617	6.842	208.223	872.204	1390.16		11-3I	5.681	7.074	8.59	7.54	399.96	1675.35	1574.21
	7.185	7.53	7.193	7.42	394.639	1653.06				6.361	14.683	3.765	3.522	879.989	3686.09				8.84	8.678	6.806	7.207	508.482	2129.93
	5.048	9.581	6.509	3.537	332.036	1390.83				6.509	7.212	1.803	4.702	190.175	796.605				5.478	5.492	5.554	7.471	229.59	961.705
	7.074	8.992	6.635	5.549	386.002	1616.88				4.851	3.131	3.761	5.038	81.48	341.303				5.969	5.064	7.143	9.022	360.336	1509.37
	4.339	7.557	7.293	7.995	353.049	1478.85				4.905	6.889	7.257	7.185	299.513	1254.6				8.103	9.254	4.795	4.449	380.705	1594.69
ID #	Ray 1	Ray 2	Ray 3	Ray 4	Mean Radius	Volume	Average Cell Volume		ID #	Ray 1	Ray 2	Ray 3	Ray 4	Mean Radius	Volume	Average Cell Volume		ID #	Ray 1	Ray 2	Ray 3	Ray 4	Mean Radius	Volume	Average Cell Volume
11-1C	8.302	6.876	9.693	8.103	585.006	2450.47	1610.24		11-2C	10.18	6.775	5.591	5.969	438.349	1836.15	2138.85		11-3C	7.559	8.799	8.803	6.876	530.103	2220.49	1943.89
	6.045	8.487	8.521	3.761	376.024	1575.09				8.967	11.29	7.956	6.737	742.363	3109.6				3	10.18	9.403	5.038	510.307	2137.57
	6.902	8.894	6.889	4.111	357.189	1496.19				9.351	5.39	5.905	9.747	526.54	2205.56				5.233	6.396	8.666	8.387	411.431	1723.4
	8.451	5.589	8.161	5.826	379.859	1591.15				9.709	4.688	7.192	8.418	496.693	2080.54				9.699	6.806	5.419	3.309	355.755	1490.18
	4.006	5.72	8.466	3.356	224.005	938.31				8.103	5.409	5.483	8.15	349.116	1462.37				5.947	10.949	7.257	5.265	512.757	2147.83
ID #	Ray 1	Ray 2	Ray 3	Ray 4	Mean Radius	Volume	Average Cell Volume		ID #	Ray 1	Ray 2	Ray 3	Ray 4	Mean Radius	Volume	Average Cell Volume		ID #	Ray 1	Ray 2	Ray 3	Ray 4	Mean Radius	Volume	Average Cell Volume
12-1C	9.026	7.293	7.286	7.649	489.385	2049.93	3517.01		12-2C	6.347	13.556	4.184	5.37	743.726	3115.31	2035.27		12-3C	9.58	7.517	7.002	8.585	569.999	2387.61	2563.24
	8.231	8.15	7.581	6.361	448.015	1876.64				4.789	10.709	6.096	7.968	517.596	2168.1				7.355	10.956	5.949	5.457	521.502	2184.46
	7.51	8.14	19.679	7.794	2264.33	9484.81				8.51	6.355	8.261	5.969	11.563	48.435				9.105	8.325	5.233	6.096	425.405	1781.93
	9.376	8.294	3.649	7.729	476.271	1995				11.563	7.248	2.625	7.074	574.713	2407.35				8.466	7.026	10.881	9.13	750.735	3144.67
	10.354	6.491	5.29	8.188	520.119	2178.67				11.586	4.518	7.192	6.752	581.825	2437.14				12.58	9.271	5.485	5.993	791.996	3317.5
ID #	Ray 1	Ray 2	Ray 3	Ray 4	Mean Radius	Volume	Average Cell Volume		ID #	Ray 1	Ray 2	Ray 3	Ray 4	Mean Radius	Volume	Average Cell Volume		ID #	Ray 1	Ray 2	Ray 3	Ray 4	Mean Radius	Volume	Average Cell Volume
13-1C	11.289	11.405	9.067	5.969	970.063	4063.39	2654.73		13-2C	8.967	6.566	6.977	6.964	420.363	1760.81	1645.12		13-3C	6.225	6.752	4.677	8.666	325.54	1363.62	1638.24
	4.702	8.941	8.678	7.103	457.649	1917				9.355	6.492	6.846	7.648	465.132	1948.34				7.312	3.402	3.904	6.062	178.145	746.211
	6.996	6.225	10.427	6.322	492.49	2062.94				2.684	5.814	6.141	6.158	170.242	713.109				10.099	7.869	9.376	7.103	674.964	2827.28
	7.103	3.779	8.011	13.516	848.895	3555.84				11.066	7.649	5.145	6.225	545.01	2282.93				5.143	8.817	5.947	6.096	314.581	1317.71
	9.646	4.567	5.193	7.754	399.754	1674.49				6.752	4.677	8.666	7.312	362.969	1520.4				5.064	8.331	8.941	7.526	462.278	1936.39
ID #	Ray 1	Ray 2	Ray 3	Ray 4	Mean Radius	Volume	Average Cell Volume		ID #	Ray 1	Ray 2	Ray 3	Ray 4	Mean Radius	Volume	Average Cell Volume		ID #	Ray 1	Ray 2	Ray 3	Ray 4	Mean Radius	Volume	Average Cell Volume
14-1C	8.325	6.531	5.72	3.098	268.106	1123.04	1211.74		14-2C	8.364	8.781	6.58	10.035	639.403	2678.32	1831.79		14-3C	11.44	8.905	5.048	10.155	844.803	3538.7	1652.86
	4.643	7.816	6.936	8.011	356.341	1492.64				6.141	6.079	9.225	8.007	438.658	1837.45				5.826	9.747	5.37	4.472	342.01	1432.61
	10.53	3.402	6.355	5.163	400.308	1676.8				6.842	5.702	7.312	6.273	285.867	1197.44				6.525	6.964	5.133	6.451	254.811	1067.35
	7.07	4.449	6.525	4.233	198.777	832.636				11.631	4.357	5.163	7.355	547.915	2295.1				3.581	6.451	4.838	7.42	209.035	875.604
	5.969	6.876	6.196	4.875	222.872	933.563				8.387	6.204	3.904	5.949	274.697	1150.65				7.876	3.03	3.265	9.037	322.303	1350.06
ID #	Ray 1	Ray 2	Ray 3	Ray 4	Mean Radius	Volume	Average Cell Volume		ID #	Ray 1	Ray 2	Ray 3	Ray 4	Mean Radius	Volume	Average Cell Volume		ID #	Ray 1	Ray 2	Ray 3	Ray 4	Mean Radius	Volume	Average Cell Volume
16-1C	7.302	5.905	8.078	10.424	563.758	2361.46	1831.13		16-2C	8.289	8.323	5.663	5.419	371.703	1556.99	2863.98		16-3C	5.193	8.887	9.067	6.889	478.567	2004.62	1900.69
	6.846	4.564	6.957	8.614	347.953	1457.5				8.135	4.696	5.843	11.294	570.5	2389.71				9.52	7.425	5.341	7.002	441.95	1851.24
	5.77	5.742	6.889	5.457	217.715	911.963				11.64	10.729	5.29	7.581	848.964	3556.13				10.161	9.709	5.87	5.25	577.816	2420.35
	6.402	5.999	9.693	8.967	527.498	2209.58				10.037	10.128	13.79	5.478	1209.2	5065.07				7.504	7.612	6.846	8.722	461.994	1935.2
	7.612	10.719	6.857	4.936	528.826	2215.14				5.457	8.099	8.894	6.509	418.265	1752.02				6.876	8.571	5.826	4.333	308.459	1292.07
ID #	Ray 1	Ray 2	Ray 3	Ray 4	Mean Radius	Volume	Average Cell Volume		ID #	Ray 1	Ray 2	Ray 3	Ray 4	Mean Radius	Volume	Average Cell Volume		ID #	Ray 1	Ray 2	Ray 3	Ray 4	Mean Radius	Volume	Average Cell Volume
17-1C	8.466	6.322	9.693	8.078	574.32	2405.71	2169.64		17-2C	10.273	9.747	9.237	4.947	729.837	3057.13	2063.04		17-3C	9.809	7.661	8.746	8.381	662.778	2776.24	1916.81
	6.085	9.618	8.666	10.862	761.844	3191.21				8.714	11.29	6.07	4.905	610.604	2557.69				8.103	5.473	13.214	9.355	955.494	4002.36
	7.455	3.684	5.504	4.905	187.268	784.428				6.509	8.722	7.816	4.261	373.53	1564.64				3.677	5.038	7.823	5.999	218.06	913.408
	7.212	6.298	10.482	3.677	456.581	1912.52				7.129	7.982	7.158	5.305	346.73	1452.38				5.361	4.006	6.804	6.13	190.925	799.744
	8.011	11.412	6.396	5.617	609.804	2554.34				6.936	8.529	6.996	6.775	401.875	1683.37				4.915	5.554	7.074	7.362	260.766	1092.29
ID #	Ray 1	Ray 2	Ray 3	Ray 4	Mean Radius	Volume	Average Cell Volume		ID #	Ray 1	Ray 2	Ray 3	Ray 4	Mean Radius	Volume	Average Cell Volume		ID #	Ray 1	Ray 2	Ray 3	Ray 4	Mean Radius	Volume	Average Cell Volume
18-1I	2.645	8.941	14.683	6.979	1059.67	4438.75	2282.37		18-2I	5.163	10.424	9.037	4.339	522.504	2188.66	1632.82		18-3C	2.746	5.361	5.93	2.281	98.7947	413.83	1440.52
	6.63	7.754	6.141	8.387	394.796	1653.72				6.175	10.606	4.006	6.273	434.908	1821.74				4.449	8.714	7.889	5.29	347.192	1454.31
	9.418	7.607	5.419	7.941	483.86	2026.79				3.098	6.618	8.897	2.853	261.767	1096.49				6.549	7.641	7.07	7.794	388.463	1627.19
	7.002	7.287	8.59	8.052	471.531	1975.15				5.133	6.162	5.72	6.927	222.186	930.692				9.817	7.709	5.598	8.822	566.564	2373.22
	4.205	4.13	8.239	8.213	314.516	1317.44				6.936	5.361	7.968	10.122	507.671	2126.53				9.243	4.787	3.489	6.925	318.48	1334.04
ID #	Ray 1	Ray 2	Ray 3	Ray 4	Mean Radius	Volume	Average Cell Volume		ID #	Ray 1	Ray 2	Ray 3	Ray 4	Mean Radius	Volume	Average Cell Volume		ID #	Ray 1	Ray 2	Ray 3	Ray 4	Mean Radius	Volume	Average Cell Volume
18-1C	6.39	7.694	10.881	6.618	573.627	2402.8	1683.83		18-2C	7.42	5.644	8.614	10.61	605.466	2536.17	1372.5		18-3C	6.876	5.642	10.513	9.465	628.638	2633.23	1568.43
	8.231	7.257	6.273	6.225	356.974	1495.29				5.549	4.905	7.257	9.362	372.901	1562.01				10.155	4.402	6.13	8.116	474.367	1987.02
	4.205	4.401	9.239	5.421	276.884	1159.81				7.002	5.023	6.402	9.168	375.752	1573.95				9.134	7.085	7.344	6.162	436.941	1830.25
	3.421	8.559	7.434	2.741	274.617	1150.31				5.051	7.026	2.397	3.177	130.385	546.154				6.422	5.87	5.843	3.537	177.713	744.402
	10.076	4.121	6.531	9.044	527.819	2210.92				4.795	6.649	2.645	5.774	153.8	644.234				4.184	6.501	6.273	2.853	154.516	647.236

## Sheet: Exp 3 CA1 Cell Counts
*Animal IDs corresponding to each ID # are available in sheet 5 "Stereological blinding", and are consistent for all cell volume and count measurements in experiment 3.
ID #	Cell Count	Average Ipsi Cell Count	Average Contra Cell Count				ID #	Cell Count	Average Ipsi Cell Count	Average Contra Cell Count
2-1C	75	0	71.3333				12-1C	67	0	73.3333
2-2C	65						12-2C	77
2-3C	74						12-3C	76
ID #	Cell Count	Average Ipsi Cell Count	Average Contra Cell Count				ID #	Cell Count	Average Ipsi Cell Count	Average Contra Cell Count
3-1C	75	0	80				13-1C	72	0	79.3333
3-2C	83						13-2C	81
3-3C	82						13-3C	85
ID #	Cell Count	Average Ipsi Cell Count	Average Contra Cell Count				ID #	Cell Count	Average Ipsi Cell Count	Average Contra Cell Count
5-1C	72	0	68				14-1C	89	0	82
5-2C	71						14-2C	84
5-3C	61						14-3C	73
ID #	Cell Count	Average Ipsi Cell Count	Average Contra Cell Count				ID #	Cell Count	Average Ipsi Cell Count	Average Contra Cell Count
7-1C	77	80.3333	83				16-1C	76	0	72
7-2C	94						16-2C	68
7-3C	78						16-3C	72
7-1I	76
7-2I	85
7-3I	80
ID #	Cell Count	Average Ipsi Cell Count	Average Contra Cell Count				ID #	Cell Count	Average Ipsi Cell Count	Average Contra Cell Count
8-1C	61	56.6667	63.6667				17-1C	57	0	67.3333
8-2C	68						17-2C	72
8-3C	62						17-3C	73
8-1I	41
8-2I	63
8-3I	66
ID #	Cell Count	Average Ipsi Cell Count	Average Contra Cell Count				ID #	Cell Count	Average Ipsi Cell Count	Average Contra Cell Count
11-1C	83	82.6667	83.3333				18-1C	79	80.3333	71
11-2C	88						18-2C	63
11-3C	79						18-3C	71
11-1I	84						18-1I	81
11-2I	79						18-2I	78
11-3I	85						18-3I	82

[truncated: 2 more sheets: Exp 3 CA3 Cell Volume, Exp 3 CA3 Cell Counts]
